# Supplementary material for: Sex and age differences in the association between routine suicide newspaper reporting and change in admissions of suicidal patients: An investigation at an emergency and critical care center in Tokyo
Source: PLoS One. 2025 Aug 18;20(8):e0330343. doi: 10.1371/journal.pone.0330343 (PMC12360520; doi:10.1371/journal.pone.0330343)
Supplement: S2 — (XLSX) [file pone.0330343.s002.xlsx]

## Sheet: Sheet1
Company	NewsID	NewsID2	Femalesuicide	NumbSuicideDeath	MinAge	AgeG	Famousperson	Publicworker	Professionalexpert	PoliceSDF	Criminalsuspected	MultipleSuicide	HomicideSuicide	SuicideType	Hanging	Firearm	Jumpingheight	Railroadjumping	Burning	Gas	CutStab	Othermethod	Notreported	SuicideMethod	Dupli
1	1	5	1	2	28	1	0	0	0	0	0	1	1	4	0	0	0	0	0	1	0	0	0	6	3
1	2	7	0	1	99	9	0	0	0	0	0	0	0	0	0	0	0	1	0	0	0	0	0	3	0
1	3	15	0	1	99	9	0	0	0	0	0	0	0	0	0	0	0	1	0	0	0	0	0	3	0
1	4	16	0	1	43	2	0	0	0	0	0	0	1	0	0	0	0	0	0	0	1	0	0	7	0
1	5	17	0	1	63	3	0	0	0	0	0	0	0	3	0	0	0	1	0	0	0	0	0	3	2
1	6	20	1	1	55	3	0	0	0	0	0	0	0	0	0	0	0	1	0	0	0	0	0	3	0
1	7	21	1	1	55	3	0	0	0	0	0	0	0	0	0	0	0	1	0	0	0	0	0	3	0
1	8	22	0	1	99	9	0	0	0	0	0	0	0	0	0	0	0	1	0	0	0	0	0	3	0
1	9	23	0	1	99	9	0	0	0	0	0	0	0	0	0	0	0	1	0	0	0	0	0	3	0
1	10	24	1	1	21	1	0	0	0	0	0	0	0	0	0	0	0	1	0	0	0	0	0	3	0
1	11	27	0	1	65	3	0	0	0	0	0	0	0	0	1	0	0	0	0	0	0	0	0	1	0
1	12	28	0	1	99	9	0	1	0	0	0	0	0	0	0	0	0	0	1	0	0	0	0	5	0
1	14	32	0	1	55	3	0	0	0	0	0	0	0	0	1	0	0	0	0	0	0	0	0	1	2
1	15	33	0	1	35	1	0	0	0	0	1	0	0	0	1	0	0	0	0	0	0	0	0	1	1
1	16	34	0	1	25	1	0	0	0	0	0	0	1	0	0	0	1	0	0	0	0	0	0	2	0
1	17	36	0	1	47	2	0	1	0	0	0	0	0	3	1	0	0	0	0	0	0	0	0	1	1
1	19	37	0	1	65	3	0	0	0	0	0	0	0	0	1	0	0	0	0	0	0	0	0	1	2
1	20	38	0	1	57	3	1	0	0	0	0	0	0	0	0	0	0	0	0	0	0	0	1	0	0
1	21	39	0	1	65	3	0	0	0	0	0	0	0	1	1	0	0	0	0	0	0	0	0	1	3
1	22	40	0	1	58	3	1	0	0	0	0	0	0	0	1	0	0	0	0	0	0	0	0	1	0
1	23	43	0	1	85	5	0	0	0	0	0	0	1	1	0	0	1	0	0	0	0	0	0	2	2
1	24	46	0	1	13	0	0	0	0	0	0	0	0	3	0	0	1	0	0	0	0	0	0	2	0
1	25	49	0	1	22	1	0	0	0	0	0	0	1	0	0	0	1	0	0	0	0	0	0	2	1
1	26	53	0	1	13	0	0	0	0	0	0	0	0	3	0	0	1	0	0	0	0	0	0	2	2
1	28	55	1	1	27	1	0	0	0	0	0	0	0	0	0	0	0	0	1	0	0	0	0	5	3
1	29	58	1	1	16	0	0	0	0	0	0	0	0	0	0	0	1	0	0	0	0	0	0	2	0
1	30	59	0	1	57	3	0	0	0	0	0	0	0	0	1	0	0	0	0	0	0	0	0	1	1
1	31	60	0	1	99	9	0	1	0	0	0	0	0	0	0	0	0	0	1	0	0	0	0	5	1
1	32	62	0	1	99	9	0	0	0	0	0	0	0	0	0	0	0	1	0	0	0	0	0	3	0
1	33	63	0	1	68	4	1	0	0	0	0	0	0	0	0	0	1	0	0	0	0	0	0	2	0
1	34	64	0	1	13	0	0	0	0	0	0	0	0	1	0	0	1	0	0	0	0	0	0	2	2
1	35	68	0	1	17	0	0	0	0	0	0	0	0	0	0	0	1	0	0	0	0	0	0	2	2
1	36	70	0	1	15	0	0	0	0	0	0	0	0	0	0	0	1	0	0	0	0	0	0	2	3
1	37	71	0	1	24	1	0	0	0	0	0	0	0	0	0	0	0	1	0	0	0	0	0	3	1
1	38	76	0	1	12	0	0	0	0	0	0	0	0	0	0	0	1	0	0	0	0	0	0	2	0
1	39	102	0	1	73	4	1	0	0	0	0	0	0	0	1	0	0	0	0	0	0	0	0	1	2
1	40	109	1	1	43	2	0	0	0	0	0	0	1	1	0	0	0	0	0	0	0	1	0	8	3
1	41	112	0	1	99	9	0	0	0	0	0	0	0	3	0	0	0	1	0	0	0	0	0	3	2
1	42	113	0	1	12	0	0	0	0	0	0	0	0	0	1	0	0	0	0	0	0	0	0	1	0
1	43	115	0	1	58	3	1	0	0	0	0	0	0	0	1	0	0	0	0	0	0	0	0	1	3
1	44	117	0	1	27	1	0	0	0	0	0	0	0	1	0	0	0	0	1	0	0	0	0	5	1
1	45	120	0	1	38	2	0	0	0	0	0	0	1	0	1	0	0	0	0	0	0	0	0	1	1
1	46	118	0	1	86	5	0	0	0	0	0	0	1	3	0	0	0	0	0	0	1	0	0	7	2
1	47	122	0	1	24	1	0	0	0	0	0	0	1	3	1	0	0	0	0	0	0	0	0	1	3
1	48	123	1	3	65	3	0	0	0	0	0	1	0	3	0	0	0	0	0	1	0	0	0	6	1
1	49	122.5	1	1	54	3	0	0	0	0	0	0	1	2	1	0	0	0	0	0	0	0	0	1	1
1	50	123.5	0	1	18	0	0	0	0	0	0	0	0	3	0	0	0	1	0	0	0	0	0	3	0
1	51	124	0	1	43	2	0	0	0	0	0	0	0	0	0	1	0	0	0	0	0	0	0	4	0
1	52	124.5	0	1	36	2	0	0	0	1	0	0	0	0	0	0	0	1	0	0	0	0	0	3	2
1	53	130	0	1	80	4	0	0	0	0	0	0	0	0	0	0	0	1	0	0	0	0	0	3	0
1	54	133	0	1	73	4	0	0	0	0	0	0	1	0	1	0	0	0	0	0	0	0	0	1	0
1	55	135	0	2	22	1	0	0	0	0	0	1	0	3	0	0	0	0	1	0	0	0	0	5	1
1	56	135.5	1	1	21	1	0	0	0	0	0	0	0	2	0	0	0	1	0	0	0	0	0	3	3
1	57	136	1	2	99	9	0	0	0	0	0	1	1	0	0	0	0	0	0	1	0	0	0	6	0
1	58	142	1	1	13	0	0	0	0	0	0	0	0	4	0	0	0	1	0	0	0	0	0	3	2
1	59	144	1	1	64	3	0	0	0	0	1	0	1	0	0	0	0	0	0	0	0	0	1	0	3
1	60	145	0	1	50	2	0	0	0	0	0	0	0	3	0	0	0	1	0	0	0	0	0	3	3
1	61	146	0	1	20	0	0	0	0	0	0	0	1	0	0	1	0	0	0	0	0	0	0	4	0
1	62	149	0	1	62	3	0	0	0	0	0	0	1	3	0	1	0	0	0	0	0	0	0	4	2
1	63	151	1	1	79	4	0	0	0	0	0	0	0	3	0	0	0	1	0	0	0	0	0	3	0
1	64	154	0	1	39	2	1	0	0	0	0	0	0	0	1	0	0	0	0	0	0	0	0	1	0
1	65	155	0	1	99	9	0	0	0	0	0	0	0	1	0	1	0	0	0	0	0	0	0	4	2
1	66	167	1	2	16	0	0	0	0	0	0	1	0	0	0	0	0	0	0	1	0	0	0	6	0
1	67	170	1	2	52	3	0	1	0	0	0	1	0	2	0	0	1	0	0	0	0	0	0	2	2
1	68	174	0	1	11	0	0	0	0	0	0	0	0	2	0	0	0	1	0	0	0	0	0	3	3
1	69	203	1	2	99	9	0	0	0	0	0	1	0	0	0	0	0	0	0	0	0	1	0	8	2
1	70	201	0	1	51	3	0	0	0	0	0	0	0	2	0	1	0	0	0	0	0	0	0	4	3
1	71	204	0	1	26	1	0	0	0	0	0	0	1	0	0	0	0	0	0	0	1	0	0	7	1
1	73	206	0	1	15	0	0	0	0	0	0	0	0	3	0	0	1	0	0	0	0	0	0	2	1
1	74	207	0	1	67	4	1	0	0	0	0	0	0	0	1	0	0	0	0	0	0	0	0	1	0
1	75	210	1	1	99	9	0	0	0	0	0	0	0	1	0	0	0	1	0	0	0	0	0	3	1
1	76	213	0	1	13	0	0	0	0	0	0	0	0	0	1	0	0	0	0	0	0	0	0	1	0
1	77	214	1	1	17	0	0	0	0	0	0	0	0	0	1	0	0	0	0	0	0	0	0	1	2
1	78	217	0	1	78	4	1	0	0	0	0	0	0	0	0	0	1	0	0	0	0	0	0	2	1
1	79	219	1	3	25	1	0	0	0	0	0	1	0	1	0	0	0	0	0	1	0	0	0	6	3
1	80	220	0	1	45	2	0	0	0	0	1	0	0	2	1	0	0	0	0	0	0	0	0	1	0
1	81	221	1	1	14	0	0	0	0	0	0	0	0	0	1	0	0	0	0	0	0	0	0	1	1
1	82	221.5	0	1	99	9	0	0	0	0	0	0	0	0	0	0	0	1	0	0	0	0	0	3	0
1	83	1221.5	1	1	55	3	0	0	0	0	1	0	0	0	1	0	0	0	0	0	0	0	0	1	0
1	84	229	1	1	14	0	0	0	0	0	0	0	0	0	0	0	0	1	0	0	0	0	0	3	0
1	86	233	1	1	16	0	0	0	0	0	0	0	0	0	0	0	0	1	0	0	0	0	0	3	2
1	87	236	0	1	56	3	1	0	0	0	0	0	0	0	0	0	0	0	0	0	0	0	1	0	0
1	88	239	1	1	65	3	0	0	0	0	0	0	1	1	1	0	0	0	0	0	0	0	0	1	3
1	89	240	0	1	13	0	0	0	0	0	0	0	0	3	0	0	1	0	0	0	0	0	0	2	2
1	90	243	0	1	36	2	0	0	0	0	0	0	0	0	0	0	1	0	0	0	0	0	0	2	3
1	91	246	0	1	34	1	1	0	0	0	0	0	0	0	1	0	0	0	0	0	0	0	0	1	2
1	92	249	1	1	25	1	0	0	0	0	0	0	0	1	0	0	0	1	0	0	0	0	0	3	2
1	93	250	0	1	25	1	0	0	0	0	0	0	0	0	0	0	0	1	0	0	0	0	0	3	0
1	94	251	1	1	62	3	1	0	0	0	0	0	0	0	0	0	1	0	0	0	0	0	0	2	0
1	95	254	1	1	12	0	0	0	0	0	0	0	0	1	0	0	1	0	0	0	0	0	0	2	3
1	96	257	0	1	55	3	0	0	0	0	0	0	1	0	0	0	0	0	1	0	0	0	0	5	0
1	97	258	0	1	50	2	1	0	0	0	0	0	0	3	0	0	0	0	0	0	1	0	0	7	1
1	98	259	1	1	32	1	0	0	0	0	0	0	0	1	0	0	0	1	0	0	0	0	0	3	3
1	99	264	0	1	28	1	0	0	0	0	0	0	0	0	0	0	0	1	0	0	0	0	0	3	1
1	100	266	1	2	45	2	0	0	0	0	0	1	0	0	1	0	0	0	0	0	0	0	0	1	3
1	102	271	1	1	59	3	0	0	0	0	0	0	0	2	0	0	0	1	0	0	0	0	0	3	0
1	103	273	0	1	12	0	0	0	0	0	0	0	0	0	1	0	0	0	0	0	0	0	0	1	0
1	104	274	1	1	38	2	0	0	0	0	0	0	1	0	0	0	0	0	1	0	0	0	0	5	1
1	105	275	1	3	25	1	0	1	0	0	0	1	0	3	1	0	0	0	0	1	0	0	0	6	0
1	106	281	0	1	77	4	0	0	0	0	0	0	1	2	1	0	0	0	0	0	0	0	0	1	0
1	107	301	0	1	15	0	0	0	0	0	0	0	0	3	1	0	0	0	0	0	0	0	0	1	0
1	109	302	0	1	73	4	1	0	0	0	0	0	0	0	0	0	0	0	0	0	0	0	1	0	1
1	110	303	0	1	99	9	0	0	0	0	0	0	0	1	0	0	0	1	0	0	0	0	0	3	2
1	111	305	0	1	37	2	0	0	0	0	0	0	1	0	0	0	0	0	0	0	0	1	0	8	0
1	112	311	0	1	44	2	0	0	0	1	0	0	0	3	0	1	0	0	0	0	0	0	0	4	0
1	113	312	0	1	35	1	0	0	0	0	0	0	0	0	1	0	0	0	0	0	0	0	0	1	2
1	114	313	0	1	99	9	0	0	0	0	0	0	1	0	0	1	0	0	0	0	0	0	0	4	1
1	115	307	0	1	16	0	0	0	0	0	0	0	0	3	0	0	0	0	0	0	0	0	1	0	3
1	116	320	0	1	24	1	0	0	0	1	0	0	1	0	0	0	1	0	0	0	0	0	0	2	0
1	117	321	0	1	99	9	0	0	0	0	0	0	1	3	1	0	0	0	0	0	0	0	0	1	3
1	118	322	0	1	99	9	0	1	0	0	0	0	0	3	0	0	1	0	0	0	0	0	0	2	1
1	119	323	0	1	53	3	0	0	1	0	0	0	0	0	1	0	0	0	0	0	0	0	0	1	3
1	120	325	0	1	65	3	0	0	0	0	0	0	1	0	0	0	1	0	0	0	0	0	0	2	2
1	121	326	0	2	50	2	0	0	0	1	0	1	0	3	1	0	0	0	0	0	0	0	0	1	1
1	122	327	0	1	15	0	0	0	0	0	0	0	0	2	0	0	0	1	0	0	0	0	0	3	2
1	123	328	0	1	54	3	0	0	0	1	0	0	0	0	1	0	0	0	0	0	0	0	0	1	2
1	124	331	0	1	72	4	0	0	0	0	0	0	0	0	0	0	0	1	0	0	0	0	0	3	3
1	125	322	1	1	35	1	0	0	0	0	0	0	1	0	0	0	1	0	0	0	0	0	0	2	0
1	126	336	1	2	16	0	0	0	0	0	0	1	0	3	0	0	0	0	0	1	0	0	0	6	3
1	127	337	0	1	99	9	0	0	0	1	0	0	0	2	1	0	0	0	0	0	0	0	0	1	1
1	128	342	1	1	39	2	0	0	0	0	0	0	1	0	0	0	1	0	0	0	0	0	0	2	3
1	129	346	0	1	52	3	0	0	1	0	0	0	0	3	1	0	0	0	0	0	0	0	0	1	1
1	131	347	0	1	17	0	0	0	0	0	0	0	0	0	0	0	1	0	0	0	0	0	0	2	3
1	132	348	0	1	99	9	1	0	0	0	0	0	0	0	1	0	0	0	0	0	0	0	0	1	0
1	133	352	1	1	11	0	0	0	0	0	0	0	0	1	0	0	0	0	0	0	0	0	1	0	3
1	134	353	0	1	14	0	0	0	0	0	0	0	0	0	0	0	0	1	0	0	0	0	0	3	1
1	135	354	1	1	14	0	0	0	0	0	0	0	0	0	0	0	1	0	0	0	0	0	0	2	0
1	136	355	1	2	11	0	0	0	0	0	0	1	0	0	0	0	1	0	0	0	0	0	0	2	0
1	137	1356	0	1	39	2	0	0	0	0	0	0	1	2	0	0	0	0	0	0	0	0	1	0	0
1	138	358	0	1	14	0	0	0	0	0	0	0	0	3	0	0	1	0	0	0	0	0	0	2	0
1	139	359	1	3	25	1	0	0	0	0	0	1	0	0	0	0	0	0	0	1	0	0	0	6	0
1	140	361	1	1	11	0	0	0	0	0	0	0	0	2	1	0	0	0	0	0	0	0	0	1	2
1	141	363	0	1	59	3	0	1	0	0	0	0	0	0	0	0	0	0	0	0	0	0	1	0	1
1	142	367	1	1	40	2	0	0	0	0	0	0	1	0	0	0	0	0	0	0	0	1	0	8	1
1	143	369	0	1	75	4	0	0	1	0	0	0	1	3	0	1	0	0	0	0	0	0	0	4	1
1	144	370	0	1	35	1	0	0	0	0	0	0	0	3	0	0	1	0	0	0	0	0	0	2	3
1	145	374	0	1	99	9	0	0	0	0	0	0	0	0	0	0	0	0	1	0	0	0	0	5	1
1	147	376	0	1	45	2	0	0	0	1	0	0	0	0	1	0	0	0	0	0	0	0	0	1	3
1	148	378	0	1	99	9	0	1	0	0	0	0	0	0	0	0	1	0	0	0	0	0	0	2	3
1	149	378.5	0	1	99	9	0	0	0	0	0	0	0	0	0	0	0	1	0	0	0	0	0	3	1
1	150	382	0	1	12	0	0	0	0	0	0	0	0	0	0	0	1	0	0	0	0	0	0	2	0
1	151	383	0	1	45	2	0	0	0	0	0	0	1	0	0	0	1	0	0	0	0	0	0	2	2
1	152	384	0	1	99	9	0	0	0	0	0	0	0	3	0	0	0	1	0	0	0	0	0	3	1
1	153	385	0	1	45	2	0	0	0	1	0	0	0	0	0	0	0	0	0	1	0	0	0	6	0
1	154	401	0	1	99	9	0	0	0	0	0	0	0	0	0	0	0	1	0	0	0	0	0	3	2
1	155	402	0	1	99	9	0	0	0	0	0	0	1	0	0	1	0	0	0	0	0	0	0	4	0
1	156	404	0	1	71	4	0	0	0	0	0	0	1	3	0	0	0	0	0	0	1	0	0	7	0
1	157	413	0	1	36	2	0	0	0	0	0	0	1	3	0	1	0	0	0	0	0	0	0	4	0
1	159	420	0	1	30	1	0	0	0	0	0	0	1	3	0	0	0	0	0	0	0	0	1	0	2
1	160	424	0	1	13	0	0	0	0	0	0	0	0	3	0	0	1	0	0	0	0	0	0	2	1
1	161	429	0	1	55	3	0	0	0	0	0	0	1	0	0	0	1	0	0	0	0	0	0	2	1
1	163	430	0	1	99	9	0	0	0	1	0	0	1	3	0	1	0	0	0	0	0	0	0	4	0
1	164	431	1	1	35	1	0	0	0	0	0	0	1	3	0	0	0	0	0	1	0	0	0	6	1
1	165	436	1	1	14	0	0	0	0	0	0	0	0	3	0	0	0	1	0	0	0	0	0	3	2
1	166	438	0	1	13	0	0	0	0	0	0	0	0	0	0	0	0	1	0	0	0	0	0	3	0
1	168	439	1	1	99	9	0	0	0	0	0	0	0	0	0	0	0	1	0	0	0	0	0	3	3
1	169	441	1	1	34	1	0	0	0	0	0	0	1	0	0	0	1	0	0	0	0	0	0	2	1
1	170	442	0	1	36	2	0	0	0	0	0	0	0	3	0	0	0	0	1	0	0	0	0	5	0
1	171	446	1	1	41	2	0	0	0	0	0	0	1	0	1	0	0	0	0	0	0	0	0	1	0
1	172	447	0	1	52	3	1	0	0	0	0	0	0	3	1	0	0	0	0	0	0	0	0	1	0
1	173	448	0	1	79	4	0	0	0	0	0	0	0	1	1	0	0	0	0	0	0	0	0	1	2
1	174	452	0	1	99	9	0	0	0	0	0	0	0	0	0	0	0	1	0	0	0	0	0	3	3
1	175	453	0	1	55	3	0	0	0	1	0	0	0	0	1	0	0	0	0	0	0	0	0	1	0
1	176	454	0	1	49	2	0	0	0	0	1	0	0	0	1	0	0	0	0	0	0	0	0	1	1
1	177	455	0	1	13	0	0	0	0	0	0	0	0	0	0	0	0	1	0	0	0	0	0	3	2
1	178	456	0	1	41	2	0	0	0	0	0	0	1	0	0	1	0	0	0	0	0	0	0	4	2
1	179	450	0	1	14	0	0	0	0	0	0	0	0	3	0	0	1	0	0	0	0	0	0	2	0
1	180	454	0	1	57	3	0	0	1	0	0	0	1	0	1	0	0	0	0	0	0	0	0	1	3
1	181	456	0	1	25	1	0	0	0	0	0	0	0	3	0	0	0	1	0	0	0	0	0	3	2
1	182	457	0	1	29	1	0	0	0	1	0	0	0	0	0	1	0	0	0	0	0	0	0	4	0
1	183	458	0	1	14	0	0	0	0	0	0	0	0	0	0	0	1	0	0	0	0	0	0	2	2
1	184	459	0	1	23	1	0	0	0	1	0	0	0	0	0	1	0	0	0	0	0	0	0	4	0
1	185	461	0	1	99	9	0	0	0	0	0	0	0	0	0	0	0	0	0	0	0	0	1	0	0
1	186	462	1	1	89	5	0	0	0	0	0	0	1	0	0	0	0	0	0	0	0	1	0	8	0
1	187	463	0	1	29	1	0	0	0	1	0	0	0	3	0	1	0	0	0	0	0	0	0	4	0
1	188	466	0	1	23	1	0	0	0	0	0	0	0	0	1	0	0	0	0	0	0	0	0	1	1
1	190	482	0	1	15	0	0	0	0	0	0	0	0	0	0	0	0	1	0	0	0	0	0	3	0
1	191	483	0	1	15	0	0	0	0	0	0	0	0	0	0	0	0	1	0	0	0	0	0	3	1
1	192	486	1	1	99	9	0	0	0	0	0	0	0	0	0	0	0	1	0	0	0	0	0	3	0
1	193	488	0	1	15	0	0	0	0	0	0	0	0	0	0	0	1	0	0	0	0	0	0	2	0
1	197	501	0	1	53	3	0	0	0	1	0	0	0	0	0	1	0	0	0	0	0	0	0	4	0
1	198	502	0	1	45	2	0	1	0	0	0	0	0	0	0	0	1	0	0	0	0	0	0	2	3
1	199	503	0	1	55	3	0	0	0	1	0	0	0	0	1	0	0	0	0	0	0	0	0	1	2
1	200	507	1	1	45	2	0	0	0	0	0	0	0	0	0	0	0	1	0	0	0	0	0	3	0
1	201	509	0	1	25	1	0	0	0	1	0	0	0	0	0	0	0	0	0	0	1	0	0	7	0
1	202	511	1	1	22	1	0	0	0	0	0	0	0	0	0	0	0	0	0	1	0	0	0	6	1
1	203	518	0	1	16	0	0	0	0	0	0	0	0	0	0	0	1	0	0	0	0	0	0	2	0
1	204	519	0	1	99	9	0	0	0	0	0	0	0	0	0	0	0	1	0	0	0	0	0	3	0
1	205	524	1	2	13	0	0	0	0	0	0	1	0	0	0	0	0	1	0	0	0	0	0	3	0
1	206	1523	0	1	73	4	0	0	0	0	0	0	1	2	0	1	0	0	0	0	0	0	0	4	3
1	207	1524	0	1	99	9	0	0	0	0	0	0	0	3	0	0	0	1	0	0	0	0	0	3	3
1	208	1527	0	1	32	1	0	0	0	0	0	0	0	0	0	0	0	1	0	0	0	0	0	3	0
1	209	528	0	1	99	9	0	0	0	0	0	0	1	0	0	1	0	0	0	0	0	0	0	4	0
1	210	532	0	1	99	9	0	0	0	0	0	0	1	3	0	0	0	0	0	0	0	0	1	0	3
1	211	533	0	1	99	9	0	0	0	0	0	0	0	3	0	0	0	1	0	0	0	0	0	3	2
1	213	539	1	1	38	2	0	0	0	0	0	0	1	0	0	0	0	0	0	0	1	0	0	7	0
1	214	540.5	0	1	55	3	0	0	0	1	0	0	0	3	1	0	0	0	0	0	0	0	0	1	3
1	215	541	0	1	55	3	0	0	0	1	0	0	0	0	1	0	0	0	0	0	0	0	0	1	0
1	216	542	0	1	18	0	0	0	0	0	0	0	1	0	0	1	0	0	0	0	0	0	0	4	0
1	217	551	0	1	14	0	0	0	0	0	0	0	0	3	0	0	0	1	0	0	0	0	0	3	2
1	219	555	0	1	60	3	1	0	0	0	0	0	0	0	0	0	1	0	0	0	0	0	0	2	0
1	220	557	0	1	69	4	1	0	0	0	0	0	0	1	0	0	0	0	0	0	0	0	1	0	3
1	221	561	0	1	45	2	0	0	0	0	0	0	1	1	0	1	0	0	0	0	0	0	0	4	3
1	223	562	1	2	99	9	0	0	0	0	0	1	0	3	0	0	0	0	1	0	0	0	0	5	1
1	224	568	0	1	14	0	0	0	0	0	0	0	0	2	0	0	1	0	0	0	0	0	0	2	1
1	225	571	0	1	22	1	0	0	0	0	0	0	1	0	1	0	0	0	0	0	0	0	0	1	0
1	226	601	0	1	72	4	0	0	0	0	0	0	1	3	0	0	0	0	0	0	0	1	0	8	1
1	227	604	0	1	27	1	0	0	0	0	0	0	1	3	0	0	0	0	1	0	0	0	0	5	3
1	228	606	0	1	99	9	0	0	0	0	0	0	0	3	0	0	0	1	0	0	0	0	0	3	2
1	230	608	0	1	65	3	0	0	0	0	0	0	1	0	1	0	0	0	0	0	0	0	0	1	2
1	231	609	1	1	15	0	0	0	0	0	0	0	0	3	0	0	1	0	0	0	0	0	0	2	1
1	232	617	1	1	14	0	0	0	0	0	0	0	0	0	0	0	1	0	0	0	0	0	0	2	1
1	233	620	0	1	23	1	0	0	0	1	0	0	0	0	0	1	0	0	0	0	0	0	0	4	1
1	234	626	0	1	25	1	0	0	0	0	0	0	0	0	0	0	0	1	0	0	0	0	0	3	1
1	235	627	0	1	65	3	0	0	0	0	0	0	1	0	1	0	0	0	0	0	0	0	0	1	0
1	236	628	0	1	16	0	0	0	0	0	0	0	0	3	0	0	0	1	0	0	0	0	0	3	0
1	237	630	0	1	45	2	0	0	0	0	0	0	1	0	1	0	0	0	0	0	0	0	0	1	0
1	238	631	1	1	13	0	0	0	0	0	0	0	0	3	0	0	1	0	0	0	0	0	0	2	2
1	239	633	0	1	30	1	0	0	0	0	0	0	1	0	1	0	0	0	0	0	0	0	0	1	0
1	240	635	1	1	35	1	0	0	0	0	0	0	0	3	0	0	0	1	0	0	0	0	0	3	3
1	241	637	1	1	14	0	0	0	0	0	0	0	0	0	1	0	0	0	0	0	0	0	0	1	0
1	243	639	0	1	65	3	0	0	0	0	0	0	0	0	0	1	0	0	0	0	0	0	0	4	2
1	244	641	0	1	13	0	0	0	0	0	0	0	0	0	0	0	0	1	0	0	0	0	0	3	3
1	245	643	1	1	99	9	0	0	0	0	0	0	1	0	0	0	0	0	0	0	1	0	0	7	2
1	246	640	1	1	14	0	0	0	0	0	0	0	0	3	0	0	0	1	0	0	0	0	0	3	3
1	247	658	0	1	52	3	0	0	0	0	0	0	1	0	1	0	0	0	0	0	0	0	0	1	0
1	248	659	0	1	58	3	0	0	0	1	0	0	0	3	0	0	0	0	0	0	0	0	1	0	0
1	249	660	0	1	77	4	0	0	0	0	0	0	0	0	0	0	0	1	0	0	0	0	0	3	3
1	250	661	0	1	37	2	0	0	0	0	0	0	1	0	0	1	0	0	0	0	0	0	0	4	2
1	251	662	0	1	16	0	0	0	0	0	0	0	0	3	1	0	0	0	0	0	0	0	0	1	1
1	252	665	1	2	99	9	0	0	0	0	0	1	0	0	0	0	0	1	0	0	0	0	0	3	0
1	253	670	1	1	14	0	0	0	0	0	0	0	0	2	0	0	1	0	0	0	0	0	0	2	2
1	254	671	1	1	35	1	0	0	0	0	0	0	1	0	0	0	0	0	0	0	0	0	1	0	1
1	255	675	0	1	43	2	0	0	0	0	1	0	1	3	1	0	0	0	0	0	0	0	0	1	3
1	256	676	1	1	17	0	0	0	0	0	0	0	0	3	0	0	0	1	0	0	0	0	0	3	0
1	257	678	0	1	37	2	0	1	0	0	0	0	0	0	0	0	0	1	0	0	0	0	0	3	0
1	258	679	0	1	21	1	0	0	0	0	0	0	1	0	0	0	0	0	0	0	1	0	0	7	0
1	259	683	0	1	45	2	0	0	0	0	0	0	1	3	0	0	0	0	0	0	0	0	1	0	0
1	261	686	1	1	38	2	0	0	0	0	0	0	1	3	0	0	0	0	0	0	0	0	1	0	1
1	262	704	0	1	99	9	0	0	0	0	0	0	1	3	0	1	0	0	0	0	0	0	0	4	0
1	263	720	1	2	15	0	0	0	0	0	0	1	0	3	0	0	1	0	0	0	0	0	0	2	2
1	264	718	0	1	55	3	0	0	0	0	0	0	0	2	0	0	1	0	0	0	0	0	0	2	2
1	265	715	1	2	25	1	0	0	0	0	0	1	0	0	0	0	1	0	0	0	0	0	0	2	0
1	266	712	0	1	15	0	0	0	0	0	0	0	0	2	0	0	1	0	0	0	0	0	0	2	1
1	267	708	0	1	13	0	0	0	0	0	0	0	0	0	0	0	0	1	0	0	0	0	0	3	0
1	268	709	1	1	12	0	0	0	0	0	0	0	0	0	0	0	1	0	0	0	0	0	0	2	2
1	269	727	1	2	14	0	0	0	0	0	0	1	0	0	1	0	1	0	0	0	0	0	0	2	1
1	270	728	0	1	15	0	0	0	0	0	0	0	0	2	0	0	1	0	0	0	0	0	0	2	0
1	271	728.5	0	1	55	3	0	0	0	0	0	0	0	0	0	0	0	0	0	0	0	0	1	0	3
1	272	731	1	2	29	1	0	0	0	0	0	1	0	0	0	0	1	0	0	0	0	0	0	2	0
1	274	732	0	1	64	3	0	0	0	0	0	0	1	2	0	0	0	0	0	0	0	0	1	0	0
1	275	733	0	1	17	0	0	0	0	0	0	0	0	3	0	0	0	1	0	0	0	0	0	3	3
1	276	735	0	1	32	1	0	0	0	1	0	0	0	0	1	0	0	0	0	0	0	0	0	1	1
1	277	736	0	1	65	3	0	0	0	0	0	0	0	0	0	1	0	0	0	0	0	0	0	4	1
1	278	737	1	1	11	0	0	0	0	0	0	0	0	0	0	0	1	0	0	0	0	0	0	2	3
1	279	739	0	1	99	9	0	0	0	1	0	0	0	0	0	0	0	0	0	0	0	0	1	0	2
1	280	742	1	2	35	1	1	0	0	0	0	1	1	0	0	0	0	0	0	0	1	0	0	7	2
1	281	743	0	1	99	9	0	0	0	0	0	0	0	4	0	1	0	0	0	0	0	0	0	4	3
1	282	746	0	1	14	0	0	0	0	0	0	0	0	0	0	0	1	0	0	0	0	0	0	2	0
1	283	747	0	1	99	9	0	0	0	0	0	0	0	0	0	0	0	0	1	0	0	0	0	5	0
1	284	748	0	1	16	0	0	0	0	0	0	0	0	0	0	0	1	0	0	0	0	0	0	2	2
1	285	749	0	1	13	0	0	0	0	0	0	0	0	0	0	0	0	1	0	0	0	0	0	3	0
1	286	751	1	1	85	5	0	0	0	0	0	0	1	0	1	0	0	0	0	0	0	0	0	1	2
1	287	753	0	1	14	0	0	0	0	0	0	0	0	3	0	0	0	1	0	0	0	0	0	3	1
1	288	759	1	2	15	0	0	0	0	0	0	1	0	0	0	0	0	0	0	1	0	0	0	6	0
1	289	761	1	1	17	0	0	0	0	0	0	0	0	2	0	0	0	1	0	0	0	0	0	3	0
1	290	763	0	1	68	4	0	0	1	0	0	0	0	0	0	0	0	0	0	0	0	0	1	0	0
1	291	766	0	1	52	3	1	0	0	0	0	0	0	0	0	0	1	0	0	0	0	0	0	2	2
1	292	770	0	1	13	0	0	0	0	0	0	0	0	1	1	0	0	0	0	0	0	0	0	1	2
1	294	772	0	1	44	2	0	0	0	0	0	0	0	0	0	0	0	1	0	0	0	0	0	3	0
1	295	773	1	2	44	2	0	0	0	0	0	1	1	0	1	0	0	0	0	0	0	0	0	1	0
1	296	774	1	1	99	9	0	0	0	0	0	0	1	4	0	1	0	0	0	0	0	0	0	4	2
1	297	778	0	1	41	2	0	1	0	0	0	0	0	3	0	0	1	0	0	0	0	0	0	2	2
1	299	780	1	2	17	0	0	0	0	0	0	1	0	0	0	0	0	0	0	0	0	1	0	8	1
1	300	781	1	2	17	0	0	0	0	0	0	1	0	2	0	0	1	0	0	0	0	0	0	2	0
1	301	785	1	2	14	0	0	0	0	0	0	1	0	2	0	0	1	0	0	0	0	0	0	2	2
1	302	786	0	1	48	2	0	0	0	0	1	0	0	2	1	0	0	0	0	0	0	0	0	1	0
1	303	789	0	1	61	3	1	0	0	0	0	0	0	0	0	0	0	0	0	0	0	0	1	0	0
1	304	792	0	1	39	2	0	0	0	0	1	0	1	1	0	0	0	0	0	0	0	0	1	0	1
1	305	794	1	1	17	0	0	0	0	0	0	0	0	3	0	0	0	1	0	0	0	0	0	3	3
1	306	795	1	5	99	9	0	0	0	0	0	1	0	0	0	0	0	0	0	1	0	0	0	6	0
1	307	801	0	1	20	0	0	0	0	0	0	0	1	2	0	0	0	0	0	0	0	1	0	8	2
1	308	803	0	1	30	1	0	0	0	0	0	0	1	3	0	0	0	0	0	1	0	0	0	6	1
1	309	804	0	1	60	3	0	0	0	0	0	0	0	3	0	0	0	1	0	0	0	0	0	3	2
1	310	805	0	1	24	1	0	0	0	0	0	0	1	0	0	1	0	0	0	0	0	0	0	4	0
1	311	806	0	1	17	0	0	0	0	0	0	0	0	3	0	0	0	0	0	0	0	1	0	8	1
1	312	807	0	1	16	0	0	0	0	0	0	0	0	0	0	0	0	1	0	0	0	0	0	3	0
1	313	808	0	1	17	0	0	0	0	0	0	0	0	0	0	0	0	1	0	0	0	0	0	3	0
1	314	809	0	1	15	0	0	0	0	0	0	0	0	0	0	0	0	0	0	0	0	0	1	0	0
1	315	810	0	1	61	3	0	1	0	0	0	0	0	0	0	0	0	0	0	0	0	0	1	0	3
1	316	812	0	1	14	0	0	0	0	0	0	0	0	0	0	0	0	1	0	0	0	0	0	3	2
1	317	814	1	1	25	1	0	0	0	0	0	0	0	0	0	0	1	0	0	0	0	0	0	2	2
1	319	816	0	1	99	9	0	0	0	0	0	0	1	0	0	0	0	0	0	0	0	0	1	0	2
1	320	816.5	0	1	99	9	0	0	0	0	0	0	0	3	0	0	0	1	0	0	0	0	0	3	3
1	321	817	1	2	45	2	0	0	0	0	0	1	1	0	0	0	0	0	0	0	0	1	0	8	0
1	322	820	0	1	99	9	0	0	0	0	0	0	1	4	0	0	0	0	0	0	0	0	1	0	2
1	323	821	0	1	42	2	0	0	0	0	0	0	1	3	0	0	1	0	0	0	0	0	0	2	3
1	324	822	1	1	40	2	0	0	0	0	0	0	0	3	0	0	0	1	0	0	0	0	0	3	3
1	325	823	1	1	17	0	0	0	0	0	0	0	0	0	0	0	0	1	0	0	0	0	0	3	0
1	326	824	0	1	49	2	0	0	0	0	0	0	1	0	0	1	0	0	0	0	0	0	0	4	0
1	327	825	0	1	18	0	0	0	0	0	0	0	0	3	0	0	0	1	0	0	0	0	0	3	0
1	328	827	1	3	99	9	0	0	0	0	0	1	0	0	0	0	0	0	0	1	0	0	0	6	0
1	329	828	1	2	15	0	0	0	0	0	0	1	0	2	0	0	0	1	0	0	0	0	0	3	1
1	330	831	0	1	36	2	0	0	0	1	0	0	0	2	0	1	0	0	0	0	0	0	0	4	1
1	331	832	1	1	99	9	0	0	0	0	0	0	1	0	0	0	0	1	0	0	0	0	0	3	3
1	332	833	1	1	14	0	0	0	0	0	0	0	0	3	0	0	1	0	0	0	0	0	0	2	1
1	333	830	1	1	18	0	0	0	0	0	0	0	0	0	0	0	0	1	0	0	0	0	0	3	0
1	334	8	0	1	62	3	0	0	0	0	0	0	1	0	0	0	1	0	0	0	0	0	0	2	0
2	336	11	1	1	54	3	0	0	0	0	0	0	0	3	0	0	0	0	1	0	0	0	0	5	1
2	337	14	1	1	31	1	0	0	0	0	0	0	1	0	0	0	0	0	0	1	0	0	0	6	0
2	338	31	0	1	20	0	0	0	0	0	0	0	0	3	0	0	0	1	0	0	0	0	0	3	2
2	340	45	0	1	54	3	0	0	1	0	0	0	0	0	0	0	0	0	0	0	0	0	1	0	0
2	343	51	1	1	51	3	0	0	0	0	0	0	1	0	0	0	0	0	0	0	0	0	1	0	1
2	346	52	1	1	38	2	0	0	0	0	0	0	1	3	1	0	0	0	0	0	0	0	0	1	1
2	347	56	0	1	40	2	0	0	0	1	0	0	1	3	0	1	0	0	0	0	0	0	0	4	0
2	349	64	0	1	53	3	0	0	0	1	0	0	1	3	1	0	0	0	0	0	0	0	0	1	0
2	350	66	0	1	57	3	0	0	1	0	0	0	0	3	1	0	0	0	0	0	0	0	0	1	2
2	353	67	0	1	35	1	0	1	0	0	0	0	0	0	1	0	0	0	0	0	0	0	0	1	2
2	354	125	1	2	61	3	0	0	0	0	0	1	1	0	0	0	0	0	1	0	0	0	0	5	0
2	361	132	0	1	40	2	0	0	1	0	0	0	1	4	1	0	0	0	0	0	0	0	0	1	1
2	362	134	0	3	15	0	0	1	0	0	0	1	0	3	0	0	0	0	1	0	0	0	0	5	1
2	364	138	1	4	99	9	0	0	0	0	0	1	0	2	0	0	0	0	1	0	0	0	0	5	1
2	367	139	0	1	25	1	1	0	0	0	0	0	1	2	0	1	0	0	0	0	0	0	0	4	1
2	368	141	1	1	46	2	0	0	1	0	0	0	0	4	0	0	0	0	0	0	0	0	1	0	0
2	369	150	0	1	56	3	1	0	0	0	0	0	1	0	1	0	0	0	0	0	0	0	0	1	2
2	373	156	0	1	99	9	0	0	0	0	0	0	0	4	0	1	0	0	0	0	0	0	0	4	2
2	374	162	1	1	39	2	0	0	0	0	0	0	1	0	1	0	0	0	0	0	0	0	0	1	1
2	375	168	1	2	51	3	0	0	0	0	0	1	1	3	0	0	0	0	0	0	1	0	0	7	1
2	377	172	0	1	43	2	0	0	0	0	1	0	0	4	0	0	0	0	0	0	0	1	0	8	0
2	380	173.5	0	1	35	1	0	0	0	0	0	0	1	0	0	0	0	0	0	1	0	0	0	6	1
2	381	223	0	1	43	2	0	0	0	0	0	0	1	3	1	0	0	0	0	0	0	0	0	1	0
2	389	224	0	1	26	1	0	0	0	1	0	0	0	3	0	1	0	0	0	0	0	0	0	4	1
2	390	256	0	1	53	3	0	0	0	0	1	0	0	0	1	0	0	0	0	0	0	0	0	1	2
2	397	261	0	1	17	0	0	0	0	0	0	0	0	0	0	0	0	1	0	0	0	0	0	3	0
2	399	262	0	1	17	0	0	0	0	0	0	0	0	0	0	0	0	1	0	0	0	0	0	3	0
2	400	279	0	1	32	1	0	0	0	0	1	0	0	0	1	0	0	0	0	0	0	0	0	1	0
2	403	282	0	1	49	2	0	0	0	0	0	0	1	0	0	0	0	0	1	0	0	0	0	5	2
2	404	308	0	1	77	4	0	1	0	0	0	0	0	3	1	0	0	0	0	0	0	0	0	1	3
2	405	310	0	1	85	5	0	0	0	0	0	0	0	0	0	0	0	0	0	0	1	0	0	7	0
2	406	318	0	1	34	1	0	0	0	1	0	0	1	0	0	1	0	0	0	0	0	0	0	4	0
2	410	329	1	1	67	4	0	0	0	0	0	0	0	3	0	0	0	0	1	0	0	0	0	5	2
2	414	343	0	1	25	1	0	1	0	0	0	0	0	0	0	0	0	0	0	0	0	0	1	0	1
2	420	350	1	1	36	2	0	0	0	0	0	0	1	0	0	0	1	0	0	0	0	0	0	2	0
2	424	365	0	1	53	3	0	0	0	0	0	0	0	3	1	0	0	0	0	0	0	0	0	1	0
2	427	366	0	1	33	1	0	0	0	0	0	0	1	0	1	0	0	0	0	0	0	0	0	1	2
2	428	368	0	1	14	0	0	0	0	0	0	0	0	3	0	0	0	1	0	0	0	0	0	3	1
2	429	372	0	1	16	0	0	0	0	0	0	0	1	0	0	1	0	0	0	0	0	0	0	4	2
2	431	388	0	1	28	1	0	0	0	0	0	0	1	3	0	1	0	0	0	0	0	0	0	4	3
2	436	408	0	1	59	3	0	1	0	0	0	0	0	3	0	0	1	0	0	0	0	0	0	2	0
2	437	410	0	1	65	3	0	0	0	0	0	0	1	0	0	1	0	0	0	0	0	0	0	4	2
2	438	412	0	1	40	2	1	0	0	0	0	0	0	3	1	0	0	0	0	0	0	0	0	1	2
2	439	428	0	1	74	4	1	0	0	0	0	0	0	1	0	0	0	0	0	0	0	0	1	0	2
2	441	437	0	1	71	4	0	0	0	0	0	0	1	1	0	0	0	0	1	0	0	0	0	5	3
2	442	444	0	1	19	0	0	0	0	0	0	0	0	3	0	0	0	0	0	0	0	0	1	0	3
2	445	445	0	1	54	3	1	0	0	0	0	0	0	0	0	0	0	0	0	0	0	0	1	0	1
2	446	449	0	1	15	0	0	0	0	0	0	0	0	1	0	0	0	0	1	0	0	0	0	5	1
2	449	45703	0	1	29	1	0	0	0	1	0	0	0	0	0	1	0	0	0	0	0	0	0	4	2
2	450	168	1	1	43	2	0	0	0	0	0	0	1	0	0	0	1	0	0	0	0	0	0	2	0
2	452	473	1	1	46	2	0	0	0	0	0	0	1	3	0	0	0	0	0	0	1	0	0	7	0
2	453	480	0	1	99	9	0	1	0	0	0	0	0	3	0	0	0	0	0	0	0	1	0	8	0
2	454	494	0	1	17	0	0	0	0	0	1	0	0	0	1	0	0	0	0	0	0	0	0	1	2
2	455	515	1	1	40	2	0	0	0	0	0	0	1	0	1	0	0	0	0	0	0	0	0	1	0
2	458	1526	0	1	13	0	0	0	0	0	0	0	0	3	0	0	1	0	0	0	0	0	0	2	1
2	461	534	1	1	40	2	0	0	0	0	0	0	1	0	0	0	0	0	0	0	0	0	1	0	1
2	463	537	0	1	56	3	0	0	1	0	0	0	0	3	0	0	0	0	0	0	0	0	1	0	1
2	464	544	0	1	37	2	0	0	0	1	0	0	0	0	0	0	1	0	0	0	0	0	0	2	1
2	466	559	0	1	14	0	0	0	0	0	0	0	0	0	0	0	0	1	0	0	0	0	0	3	2
2	469	563	0	1	76	4	0	0	0	0	0	0	1	0	0	0	0	0	0	0	0	1	0	8	2
2	470	564	1	1	64	3	0	0	0	0	0	0	0	3	0	0	0	1	0	0	0	0	0	3	2
2	471	567	0	1	35	1	0	0	0	0	1	0	0	0	1	0	0	0	0	0	0	0	0	1	1
2	472	615	0	1	44	2	0	0	0	0	0	0	1	0	0	0	1	0	0	0	0	0	0	2	2
2	475	618	0	1	47	2	0	0	0	0	0	0	1	3	0	0	1	0	0	0	0	0	0	2	0
2	476	645	0	1	14	0	0	0	0	0	0	0	0	3	0	0	0	1	0	0	0	0	0	3	0
2	482	657	0	1	53	3	0	0	0	0	0	0	1	0	0	1	0	0	0	0	0	0	0	4	1
2	483	672	0	1	35	1	0	0	0	0	1	0	0	3	1	0	0	0	0	0	0	0	0	1	1
2	487	701	1	1	77	4	0	0	0	0	0	0	1	0	0	0	0	0	0	0	0	0	1	0	0
2	488	711	0	1	41	2	1	0	0	0	0	0	0	3	0	0	0	0	0	0	0	0	1	0	0
2	490	724	0	1	44	2	0	0	0	0	0	0	1	1	1	0	0	0	0	0	0	0	0	1	1
2	491	725	0	1	18	0	0	0	0	0	1	0	0	3	1	0	0	0	0	0	0	0	0	1	2
2	492	740	0	1	72	4	0	0	0	0	1	0	0	0	0	0	0	0	0	0	0	1	0	8	1
2	497	744	0	1	27	1	1	0	0	0	0	0	0	0	0	0	0	0	0	1	0	0	0	6	1
2	499	764	1	1	36	2	0	0	0	0	0	0	1	1	0	0	0	0	0	0	0	0	1	0	2
2	500	768	0	1	55	3	0	1	0	0	0	0	0	3	0	0	0	0	0	0	0	0	1	0	0
2	502	769	0	1	36	2	0	0	0	0	0	0	1	0	0	0	0	0	0	0	0	0	1	0	3
2	503	775	0	1	99	9	0	0	0	0	0	0	0	3	0	1	0	0	0	0	0	0	0	4	1
2	505	788	1	1	55	3	1	0	0	0	0	0	0	0	0	0	0	0	0	0	0	0	1	0	3
2	506	790	0	1	50	2	0	0	0	0	0	0	1	1	0	0	0	1	0	0	0	0	0	3	2
2	507	813	1	1	36	2	0	0	0	0	0	0	1	3	1	0	0	0	0	0	0	0	0	1	1
2	512	819	0	1	48	2	0	0	0	0	0	0	1	3	0	0	0	0	0	0	1	0	0	7	3
2	515	829	0	1	32	1	0	1	0	0	0	0	0	3	0	0	0	0	1	0	0	0	0	5	0
2	518	835	0	1	60	3	0	0	0	0	0	0	0	0	0	1	0	0	0	0	0	0	0	4	0
2	520	6	1	1	15	0	0	0	0	0	0	0	0	0	0	0	1	0	0	0	0	0	0	2	0
3	522	12	0	1	24	1	1	0	0	0	0	0	0	0	0	0	1	0	0	0	0	0	0	2	1
3	523	25	0	2	99	9	0	1	0	0	0	1	0	1	0	0	0	0	1	0	0	0	0	5	1
3	526	29	0	1	62	3	0	0	0	0	0	0	0	2	1	0	0	0	0	0	0	0	0	1	0
3	527	30	0	1	66	4	1	0	0	0	0	0	0	0	0	1	0	0	0	0	0	0	0	4	1
3	529	41	0	1	30	1	0	0	0	0	0	0	1	1	0	0	1	0	0	0	0	0	0	2	0
3	533	57	0	1	99	9	0	0	0	0	0	0	0	3	0	0	0	0	1	0	0	0	0	5	0
3	535	61	0	1	14	0	0	0	0	0	0	0	0	0	1	0	0	0	0	0	0	0	0	1	0
3	537	69	1	3	50	2	0	0	0	0	0	1	0	0	1	0	0	0	0	0	0	1	0	8	0
3	541	72	0	1	99	9	0	0	0	1	0	0	0	2	1	0	0	0	0	0	0	0	0	1	1
3	543	73	0	1	23	1	0	0	0	0	0	0	1	0	0	1	0	0	0	0	0	0	0	4	0
3	544	74	0	1	16	0	0	0	0	0	0	0	0	3	0	0	0	1	0	0	0	0	0	3	0
3	545	101	1	1	99	9	0	0	0	0	0	0	0	0	0	0	0	1	0	0	0	0	0	3	0
3	547	106	0	1	76	4	0	0	0	0	0	0	1	0	1	0	0	0	0	0	0	0	0	1	0
3	549	106.5	0	1	61	3	1	0	0	0	0	0	1	3	0	0	0	0	0	0	0	0	1	0	0
3	550	111	0	1	65	3	0	0	0	0	0	0	1	4	0	0	0	0	0	0	1	0	0	7	0
3	552	114	0	1	17	0	0	0	0	0	0	0	0	3	0	0	1	0	0	0	0	0	0	2	0
3	553	119	0	1	20	0	0	0	0	1	0	0	0	0	0	0	0	0	0	0	0	1	0	8	0
3	555	126	0	1	56	3	0	0	0	0	0	0	0	0	0	0	0	1	0	0	0	0	0	3	0
3	559	128	0	2	22	1	0	0	0	0	0	1	0	0	0	0	0	0	1	0	0	0	0	5	1
3	560	134	0	1	14	0	0	0	0	0	0	0	0	2	1	0	0	0	0	0	0	0	0	1	0
3	561	137	0	2	23	1	0	0	0	0	0	1	0	0	0	0	0	0	1	0	0	0	0	5	1
3	564	140	1	1	16	0	0	0	0	0	0	0	0	2	0	0	0	1	0	0	0	0	0	3	0
3	565	143	1	1	16	0	0	0	0	0	0	0	0	0	0	0	0	0	1	0	0	0	0	5	0
3	568	148	0	1	35	1	0	0	0	0	0	0	1	0	0	0	1	0	0	0	0	0	0	2	0
3	571	152	1	2	44	2	0	0	0	0	0	1	1	3	1	0	0	0	0	0	0	0	0	1	1
3	573	153	0	1	45	2	0	1	0	0	0	0	0	4	1	0	0	0	0	0	0	0	0	1	0
3	574	157	1	1	35	1	0	0	0	0	0	0	1	0	0	0	0	0	0	0	0	0	1	0	1
3	576	160	0	1	15	0	0	0	0	0	0	0	0	3	0	0	0	1	0	0	0	0	0	3	1
3	578	171	0	1	99	9	0	0	0	0	0	0	1	0	0	0	0	0	0	1	0	0	0	6	0
3	582	175	0	1	65	3	0	0	0	0	0	0	0	3	0	0	0	1	0	0	0	0	0	3	2
3	583	175.5	0	1	20	0	0	0	0	0	0	0	1	0	0	1	0	0	0	0	0	0	0	4	0
3	584	205	1	2	28	1	0	0	0	0	0	1	0	3	0	0	0	0	1	0	0	0	0	5	0
3	586	208	0	1	50	2	0	1	0	0	0	0	0	2	0	0	0	0	0	1	0	0	0	6	0
3	587	209	1	1	35	1	0	0	0	0	0	0	1	0	0	0	0	0	0	1	0	0	0	6	1
3	588	212	0	1	60	3	0	0	0	0	0	0	1	3	0	1	0	0	0	0	0	0	0	4	0
3	589	215	1	1	20	0	0	0	0	0	0	0	0	3	0	0	0	0	1	0	0	0	0	5	0
3	590	216	0	1	35	1	0	0	0	0	1	0	0	0	1	0	0	0	0	0	0	0	0	1	0
3	591	225	0	1	14	0	0	0	0	0	0	0	0	0	0	0	0	0	0	0	0	0	1	0	0
3	594	226	0	1	99	9	0	0	0	0	0	0	0	0	0	0	0	1	0	0	0	0	0	3	2
3	595	231	0	1	14	0	0	0	0	0	0	0	0	0	0	0	1	0	0	0	0	0	0	2	0
3	597	232	0	1	39	2	0	0	0	0	0	0	0	0	0	0	0	1	0	0	0	0	0	3	0
3	598	237	0	1	35	1	0	0	0	0	0	0	0	0	0	0	0	1	0	0	0	0	0	3	0
3	600	247	1	1	41	2	0	0	0	0	0	0	0	0	0	0	0	0	1	0	0	0	0	5	0
3	603	252	0	1	99	9	0	0	0	0	0	0	1	0	0	0	1	0	0	0	0	0	0	2	0
3	605	259	1	1	55	3	0	0	0	0	0	0	1	3	0	0	0	0	0	0	0	0	1	0	0
3	609	260	0	1	12	0	0	0	0	0	0	0	0	3	0	0	0	1	0	0	0	0	0	3	1
3	610	263	0	1	12	0	0	0	0	0	0	0	0	0	0	1	0	0	0	0	0	0	0	4	1
3	611	265	0	1	21	1	0	0	0	0	0	0	0	0	1	0	0	0	0	0	0	0	0	1	0
3	613	277	0	1	17	0	0	0	0	0	0	0	1	0	0	0	0	0	0	0	0	0	1	0	3
3	614	309	1	1	33	1	0	0	0	0	0	0	1	3	0	0	0	0	0	1	0	0	0	6	0
3	619	313.5	0	1	35	1	0	0	0	0	1	0	0	3	1	0	0	0	0	0	0	0	0	1	0
3	621	315	0	1	16	0	0	0	0	0	0	0	0	0	1	0	0	0	0	0	0	0	0	1	0
3	622	330	0	1	22	1	0	0	0	0	0	0	0	0	0	1	0	0	0	0	0	0	0	4	0
3	630	340	1	2	19	0	0	0	0	0	0	1	1	0	0	0	1	0	0	0	0	0	0	2	0
3	635	349	0	2	59	3	0	0	0	0	0	1	0	4	0	0	0	1	0	0	0	0	0	3	0
3	639	356	0	1	13	0	0	0	0	0	0	0	0	2	0	0	1	0	0	0	0	0	0	2	1
3	641	362	0	1	35	1	1	0	0	0	0	0	0	0	1	0	0	0	0	0	0	0	0	1	2
3	644	371	1	1	35	1	0	0	0	0	0	0	1	1	0	0	0	1	0	0	0	0	0	3	1
3	649	373	0	1	18	0	0	0	0	0	0	0	0	3	0	0	0	1	0	0	0	0	0	3	1
3	651	373.5	1	1	29	1	0	0	0	0	0	0	0	0	0	0	0	0	0	0	0	1	0	8	0
3	652	375	0	1	99	9	0	0	0	0	0	0	0	0	0	0	0	1	0	0	0	0	0	3	0
3	653	380	0	1	66	4	0	0	0	0	0	0	1	0	0	0	1	0	0	0	0	0	0	2	0
3	656	388	0	1	28	1	0	0	0	0	0	0	1	3	0	1	0	0	0	0	0	0	0	4	0
3	659	390	0	1	46	2	0	0	0	0	0	0	1	3	0	0	0	0	0	0	1	0	0	7	0
3	660	391	0	1	21	1	0	0	0	1	0	0	0	3	0	1	0	0	0	0	0	0	0	4	0
3	661	403	0	1	60	3	0	0	0	0	0	0	0	0	0	0	0	0	0	0	0	0	1	0	0
3	662	405	0	1	22	1	0	0	0	0	0	0	1	0	0	0	1	0	0	0	0	0	0	2	0
3	663	406	0	1	60	3	0	0	0	0	0	0	1	3	0	0	0	0	0	1	0	0	0	6	0
3	664	407	0	1	54	3	0	0	0	1	0	0	0	3	0	0	0	0	0	0	0	0	1	0	0
3	665	409	0	6	37	2	0	0	0	0	1	1	1	0	0	1	0	0	0	0	0	0	0	4	0
3	666	412.5	0	1	75	4	0	0	0	0	0	0	1	4	0	1	0	0	0	0	0	0	0	4	1
3	668	1412	0	1	19	0	0	0	0	0	0	0	0	3	0	0	0	1	0	0	0	0	0	3	1
3	669	414	1	1	16	0	0	0	0	0	0	0	0	0	0	0	0	1	0	0	0	0	0	3	0
3	672	421	1	1	35	1	0	0	0	0	0	0	1	0	0	0	1	0	0	0	0	0	0	2	1
3	673	426	0	1	99	9	1	0	0	0	0	0	0	3	0	0	0	0	0	0	0	0	1	0	0
3	675	433	0	1	31	1	0	0	0	0	0	0	0	1	1	0	0	0	0	0	0	0	0	1	1
3	678	451	0	1	65	3	0	0	0	0	0	0	0	0	1	0	0	0	0	0	0	0	0	1	0
3	687	451	1	1	27	1	0	0	0	0	0	0	0	0	0	0	1	0	0	0	0	0	0	2	0
3	692	452	1	1	17	0	0	0	0	0	0	0	0	0	1	0	0	0	0	0	0	0	0	1	0
3	693	453	0	1	16	0	0	0	0	0	0	0	0	0	0	0	0	1	0	0	0	0	0	3	0
3	694	464.5	0	1	12	0	0	0	0	0	0	0	0	0	0	0	0	1	0	0	0	0	0	3	1
3	696	467	0	1	74	4	0	0	0	0	0	0	1	0	0	0	0	0	0	0	0	1	0	8	2
3	697	475	0	1	35	1	0	0	0	0	1	0	0	3	1	0	0	0	0	0	0	0	0	1	0
3	699	477	0	1	99	9	1	0	0	0	0	0	0	0	0	0	0	0	0	0	0	1	0	8	1
3	700	478	0	1	15	0	0	0	0	0	0	0	0	1	0	0	0	1	0	0	0	0	0	3	0
3	701	484	0	1	14	0	0	0	0	0	0	0	0	0	0	0	1	0	0	0	0	0	0	2	1
3	703	485	1	1	17	0	0	0	0	0	0	0	0	0	0	0	1	0	0	0	0	0	0	2	1
3	704	487	0	1	35	1	0	1	0	0	0	0	1	0	0	0	1	0	0	0	0	0	0	2	1
3	705	497	0	3	99	9	0	0	0	0	0	1	0	3	0	0	0	0	1	0	0	0	0	5	2
3	707	499	0	1	45	2	0	0	0	1	0	0	0	2	1	0	0	0	0	0	0	0	0	1	1
3	708	499.5	0	1	16	0	0	0	0	0	0	0	0	0	0	0	1	0	0	0	0	0	0	2	0
3	709	500	1	2	15	0	0	0	0	0	0	1	0	0	1	0	0	0	0	0	0	0	0	1	1
3	710	514	1	2	67	4	0	0	0	0	0	1	0	2	0	0	0	0	0	1	0	0	0	6	0
3	714	517	0	1	99	9	0	0	0	1	0	0	1	2	0	1	0	0	0	0	0	0	0	4	0
3	716	520	1	1	14	0	0	0	0	0	0	0	0	3	0	0	0	1	0	0	0	0	0	3	0
3	717	530	0	1	99	9	1	0	0	0	0	0	1	0	0	1	0	0	0	0	0	0	0	4	0
3	721	540.5	0	1	55	3	0	0	0	1	0	0	0	4	1	0	0	0	0	0	0	0	0	1	2
3	724	543	1	1	44	2	0	0	0	0	0	0	1	0	1	0	0	0	0	0	0	0	0	1	0
3	725	545	0	1	27	1	0	0	0	0	0	0	1	3	0	0	0	0	0	0	0	1	0	8	1
3	727	556	0	1	24	1	0	0	0	1	0	0	0	3	1	0	0	0	0	0	0	0	0	1	2
3	729	557.5	0	1	13	0	0	0	0	0	0	0	0	0	0	0	0	0	0	0	0	0	1	0	0
3	731	605	0	1	17	0	0	0	0	0	0	0	1	0	0	0	1	0	0	0	0	0	0	2	0
3	736	607	1	1	99	9	0	0	0	0	0	0	1	3	0	0	0	0	0	0	0	0	1	0	2
3	739	610	0	1	15	0	0	0	0	0	0	0	0	3	0	0	0	1	0	0	0	0	0	3	1
3	740	619	0	1	48	2	0	0	0	0	0	0	1	0	0	0	0	0	0	0	0	0	1	0	0
3	741	621	0	1	99	9	1	0	0	0	0	0	0	3	0	0	0	0	1	0	0	0	0	5	0
3	742	623	1	1	39	2	0	0	0	0	0	0	1	1	1	0	0	0	0	0	0	0	0	1	1
3	743	625	0	1	54	3	0	1	0	0	0	0	1	3	0	0	0	0	0	0	0	0	1	0	1
3	744	642	1	1	39	2	0	0	0	0	0	0	1	3	0	0	0	0	0	0	1	0	0	7	1
3	751	646	0	1	21	1	0	0	0	0	0	0	1	3	0	0	0	1	0	0	0	0	0	3	1
3	753	647	0	1	36	2	0	0	0	1	0	0	0	3	0	1	0	0	0	0	0	0	0	4	1
3	754	649	1	1	35	1	0	0	0	0	0	0	0	0	0	0	0	1	0	0	0	0	0	3	0
3	755	653	1	1	14	0	0	0	0	0	0	0	0	0	0	0	0	1	0	0	0	0	0	3	1
3	756	656	0	1	99	9	0	0	0	0	0	0	0	0	0	0	0	1	0	0	0	0	0	3	1
3	757	673	1	1	14	0	0	0	0	0	0	0	0	0	0	0	1	0	0	0	0	0	0	2	0
3	762	681	0	1	65	3	0	0	0	0	0	0	0	0	0	0	0	0	0	0	1	0	0	7	0
3	763	682	0	1	99	9	0	0	0	0	0	0	1	0	0	0	0	0	0	0	0	0	1	0	1
3	764	702	0	1	13	0	0	0	0	0	0	0	0	3	0	0	0	0	0	0	0	0	1	0	1
3	765	729	0	1	17	0	0	0	0	0	0	0	0	0	0	0	0	1	0	0	0	0	0	3	0
3	771	757	0	1	78	4	1	0	0	0	0	0	0	0	0	0	0	0	0	0	0	1	0	8	3
3	781	760	0	1	16	0	0	0	0	0	0	0	0	1	1	0	0	0	0	0	0	0	0	1	1
3	782	777	0	1	25	1	0	0	0	0	0	0	1	0	0	0	0	0	0	0	0	0	1	0	0
3	789	791	0	1	52	3	0	0	0	0	0	0	0	3	0	0	0	1	0	0	0	0	0	3	0
3	793	811	1	1	26	1	0	0	0	0	0	0	1	0	0	0	0	0	0	0	0	0	1	0	1
3	798	13	1	1	54	3	0	0	0	0	0	0	0	3	0	0	0	0	1	0	0	0	0	5	0
4	811	18	0	1	43	2	1	0	0	0	0	0	0	0	0	0	0	0	0	0	0	0	1	0	0
4	813	26	0	1	73	4	0	0	0	0	0	0	0	1	0	0	0	0	0	0	0	0	1	0	0
4	814	35	0	1	24	1	0	1	0	0	0	0	0	0	0	0	0	0	1	0	0	0	0	5	1
4	818	42	0	1	22	1	0	1	0	0	0	0	0	0	0	0	0	0	1	0	0	0	0	5	1
4	822	44	0	1	14	0	0	0	0	0	0	0	0	0	0	0	0	0	0	0	0	0	1	0	0
4	823	48	0	1	13	0	0	0	0	0	0	0	0	0	0	0	1	0	0	0	0	0	0	2	0
4	825	61.5	0	1	14	0	0	0	0	0	0	0	0	0	1	0	0	0	0	0	0	0	0	1	0
4	829	75	1	1	14	0	0	0	0	0	0	0	0	0	0	0	1	0	0	0	0	0	0	2	0
4	836	77	1	2	45	2	0	0	0	0	0	1	0	0	0	0	0	0	0	1	0	0	0	6	0
4	838	102.5	0	1	17	0	0	0	0	0	0	0	0	2	1	0	0	0	0	0	0	0	0	1	0
4	840	103	1	1	99	9	0	0	0	0	0	0	0	0	0	0	0	1	0	0	0	0	0	3	0
4	841	105	1	1	65	3	0	0	0	0	0	0	1	0	0	0	0	0	0	0	1	0	0	7	0
4	842	107	0	1	61	3	0	0	0	0	0	0	1	3	1	0	0	0	0	0	0	0	0	1	0
4	843	110	0	1	17	0	0	0	0	0	0	0	0	3	1	0	0	0	0	0	0	0	0	1	0
4	845	116	1	1	14	0	0	0	0	0	0	0	0	0	0	0	0	1	0	0	0	0	0	3	0
4	848	127	0	1	50	2	1	0	0	0	0	0	0	0	0	0	0	1	0	0	0	0	0	3	0
4	853	159	0	1	14	0	0	0	0	0	0	0	0	1	0	0	1	0	0	0	0	0	0	2	0
4	870	161	1	2	19	0	0	0	0	0	0	1	1	0	1	0	0	0	0	0	0	0	0	1	0
4	871	163	0	1	26	1	1	0	0	0	0	0	0	4	0	0	0	0	0	0	0	0	1	0	0
4	872	164	1	1	29	1	0	0	0	0	0	0	1	1	1	0	0	0	0	0	0	0	0	1	1
4	874	166	0	1	99	9	0	0	0	0	0	0	0	3	0	0	0	0	1	0	0	0	0	5	0
4	875	169	0	1	14	0	0	0	0	0	0	0	0	0	1	0	0	0	0	0	0	0	0	1	0
4	876	176	0	1	72	4	0	0	0	0	0	0	0	0	0	1	0	0	0	0	0	0	0	4	0
4	881	202	0	1	99	9	0	0	0	0	1	0	0	0	1	0	0	0	0	0	0	0	0	1	0
4	882	227	0	1	61	3	1	0	0	0	0	0	0	0	1	0	0	0	0	0	0	0	0	1	2
4	892	234	1	1	15	0	0	0	0	0	0	0	0	1	0	0	1	0	0	0	0	0	0	2	0
4	894	242	0	1	14	0	0	0	0	0	0	0	0	0	0	0	0	0	0	0	0	0	1	0	0
4	897	241	0	1	13	0	0	0	0	0	0	0	0	0	0	0	1	0	0	0	0	0	0	2	0
4	898	244	0	1	81	5	1	0	0	0	0	0	0	0	0	0	0	0	0	0	0	0	1	0	0
4	900	253.5	0	1	50	2	0	0	0	0	0	0	1	1	1	0	0	0	0	0	0	0	0	1	0
4	903	267	1	3	70	4	0	0	0	0	0	1	0	3	0	0	0	0	1	0	0	0	0	5	0
4	909	268	0	1	20	0	0	1	0	0	0	0	0	2	0	0	0	0	1	0	0	0	0	5	0
4	910	269	1	1	99	9	0	0	0	0	0	0	0	0	0	0	0	1	0	0	0	0	0	3	0
4	911	272	1	1	14	0	0	0	0	0	0	0	0	0	0	0	1	0	0	0	0	0	0	2	0
4	912	280	0	1	40	2	0	0	0	0	0	0	0	0	0	0	0	0	0	0	0	0	1	0	0
4	914	304	0	1	16	0	0	0	0	0	0	0	0	0	1	0	0	0	0	0	0	0	0	1	0
4	918	306	0	1	51	3	1	0	0	0	0	0	0	0	0	0	1	0	0	0	0	0	0	2	0
4	919	316	0	1	14	0	0	0	0	0	0	0	0	1	0	0	1	0	0	0	0	0	0	2	0
4	922	317	1	1	45	2	1	0	0	0	0	0	0	0	1	0	0	0	0	0	0	0	0	1	0
4	923	319	0	1	99	9	1	0	0	0	0	0	0	1	0	0	0	0	0	0	0	0	1	0	0
4	925	324	0	1	46	2	0	0	0	0	0	0	1	1	0	0	1	0	0	0	0	0	0	2	0
4	930	333	1	1	35	1	0	0	0	0	0	0	1	3	0	0	1	0	0	0	0	0	0	2	0
4	935	339	1	1	15	0	0	0	0	0	0	0	0	3	1	0	0	0	0	0	0	0	0	1	0
4	939	334	1	1	38	2	0	0	0	0	0	0	1	0	0	0	0	0	0	1	0	0	0	6	0
4	941	345	0	1	14	0	0	0	0	0	0	0	0	3	1	0	0	0	0	0	0	0	0	1	1
4	942	351	0	1	30	1	0	0	0	0	0	0	1	0	0	0	0	1	0	0	0	0	0	3	3
4	946	357	0	1	99	9	0	1	0	0	0	0	0	3	0	0	0	0	0	0	1	0	0	7	0
4	949	360	0	1	22	1	0	0	0	0	0	0	0	0	0	0	0	0	1	0	0	0	0	5	0
4	951	364	1	2	55	3	0	0	0	0	0	1	0	0	1	0	0	1	0	0	0	0	0	3	0
4	954	379	0	1	45	2	0	0	0	0	0	0	0	2	0	0	0	1	0	0	0	0	0	3	0
4	964	381	0	1	99	9	0	0	0	0	0	0	1	0	0	0	1	0	0	0	0	0	0	2	0
4	965	388	0	1	28	1	0	0	0	0	0	0	0	3	0	0	0	0	0	0	0	0	1	0	0
4	968	389	1	1	25	1	0	0	0	0	0	0	0	0	0	0	1	0	0	0	0	0	0	2	0
4	969	411	0	1	50	2	0	0	0	0	0	0	1	0	0	1	0	0	0	0	0	0	0	4	0
4	973	423.5	0	1	99	9	0	0	0	0	0	0	0	3	0	1	0	0	0	0	0	0	0	4	0
4	978	434	0	1	35	1	0	0	0	0	0	0	0	0	0	0	0	0	0	0	0	0	1	0	0
4	983	443	0	1	59	3	0	0	0	0	0	0	1	0	0	0	0	0	0	0	0	0	1	0	0
4	986	451	0	1	14	0	0	0	0	0	0	0	0	3	0	0	0	1	0	0	0	0	0	3	0
4	990	457	1	1	16	0	0	0	0	0	0	0	0	0	0	0	1	0	0	0	0	0	0	2	0
4	993	458	0	1	41	2	0	0	0	0	0	0	1	0	0	1	0	0	0	0	0	0	0	4	2
4	994	459	1	1	18	0	0	0	0	0	0	0	0	3	0	0	0	1	0	0	0	0	0	3	0
4	995	460	1	1	13	0	0	0	0	0	0	0	0	0	0	0	0	1	0	0	0	0	0	3	0
4	999	464	0	1	52	3	0	0	0	0	1	0	0	0	0	1	0	0	0	0	0	0	0	4	0
4	1000	465	0	1	18	0	0	0	0	0	0	0	0	0	0	0	0	1	0	0	0	0	0	3	0
4	1002	470	1	1	14	0	0	0	0	0	0	0	0	0	0	0	1	0	0	0	0	0	0	2	0
4	1004	472	0	1	99	9	0	0	0	0	0	0	0	0	0	0	0	0	0	1	0	0	0	6	0
4	1005	474	0	1	46	2	0	0	0	0	0	0	1	0	0	0	0	0	0	1	0	0	0	6	0
4	1006	476	1	2	15	0	0	0	0	0	0	1	0	3	0	0	1	0	0	0	0	0	0	2	0
4	1008	479	0	1	71	4	0	0	0	0	0	0	1	2	0	0	0	1	0	0	0	0	0	3	0
4	1010	481	1	1	14	0	0	0	0	0	0	0	0	3	0	0	1	0	0	0	0	0	0	2	0
4	1012	491	0	1	16	0	0	0	0	0	0	0	0	0	0	0	0	1	0	0	0	0	0	3	0
4	1015	492	0	1	18	0	0	0	0	0	0	0	0	0	0	0	0	1	0	0	0	0	0	3	0
4	1016	493	0	1	17	0	0	0	0	0	0	0	0	0	0	0	0	1	0	0	0	0	0	3	0
4	1017	495	0	1	14	0	0	0	0	0	0	0	0	0	1	0	0	0	0	0	0	0	0	1	0
4	1018	496	0	1	14	0	0	0	0	0	0	0	0	0	0	0	1	0	0	0	0	0	0	2	2
4	1019	498	1	1	36	2	0	0	0	0	0	0	1	0	0	0	0	0	0	0	0	0	1	0	0
4	1021	504	0	1	38	2	0	0	0	0	0	0	1	3	1	0	0	0	0	0	0	0	0	1	0
4	1025	506	1	1	14	0	0	0	0	0	0	0	0	3	0	0	0	1	0	0	0	0	0	3	0
4	1026	508	1	1	98	6	0	0	0	0	0	0	0	0	0	0	0	0	0	0	0	1	0	8	0
4	1027	510	0	1	71	4	1	0	0	0	0	0	0	0	0	1	0	0	0	0	0	0	0	4	0
4	1028	521	0	1	63	3	0	0	0	0	0	0	1	1	0	1	0	0	0	0	0	0	0	4	0
4	1029	523	0	1	86	5	0	0	0	0	0	0	1	3	1	0	0	0	0	0	0	0	0	1	0
4	1030	525	0	1	87	5	0	0	0	0	0	0	1	3	1	0	0	0	0	0	0	0	0	1	0
4	1032	525.5	1	2	41	2	0	0	0	0	0	1	1	3	0	0	0	0	0	1	0	0	0	6	0
4	1033	528	0	1	66	4	0	0	0	0	0	0	1	4	0	0	0	0	0	0	1	0	0	7	0
4	1034	529	0	1	78	4	0	0	0	0	0	0	1	3	1	0	0	0	0	0	0	0	0	1	3
4	1035	529	0	1	44	2	0	1	0	0	0	0	0	3	0	0	0	1	0	0	0	0	0	3	0
4	1038	535	0	1	60	3	0	0	0	0	0	0	1	0	1	0	0	0	0	0	0	0	0	1	0
4	1043	546	1	2	57	3	0	0	0	0	0	1	0	3	1	0	0	0	0	0	0	0	0	1	0
4	1050	547	0	1	55	3	0	0	0	0	0	0	0	2	0	0	0	0	0	0	0	0	1	0	1
4	1051	549	1	1	18	0	0	0	0	0	0	0	0	0	0	0	0	1	0	0	0	0	0	3	0
4	1052	550	0	1	66	4	1	0	0	0	0	0	0	0	0	0	0	0	0	0	0	0	1	0	0
4	1053	552	0	1	14	0	0	0	0	0	0	0	0	1	0	0	0	1	0	0	0	0	0	3	0
4	1054	554	1	1	36	2	0	0	0	0	0	0	1	0	0	0	0	0	0	0	0	1	0	8	0
4	1055	558	0	1	55	3	0	0	0	0	0	0	0	3	0	0	1	0	0	0	0	0	0	2	0
4	1058	565	1	1	12	0	0	0	0	0	0	0	0	0	0	0	1	0	0	0	0	0	0	2	0
4	1064	570	0	1	87	5	0	0	0	0	0	0	1	0	0	0	0	0	0	0	1	0	0	7	0
4	1066	602	1	1	55	3	0	0	0	0	0	0	1	3	0	0	1	0	0	0	0	0	0	2	0
4	1069	611	1	2	15	0	0	0	0	0	0	1	0	3	0	0	1	0	0	0	0	0	0	2	0
4	1075	612	0	1	15	0	0	0	0	0	0	0	0	2	1	0	0	0	0	0	0	0	0	1	0
4	1076	613	0	1	83	5	1	0	0	0	0	0	0	0	0	0	0	0	0	0	0	1	0	8	0
4	1077	614	0	1	35	1	0	0	0	0	1	0	0	1	0	0	0	0	0	0	0	1	0	8	0
4	1078	616	0	1	15	0	0	0	0	0	0	0	0	0	0	0	1	0	0	0	0	0	0	2	0
4	1079	626	1	2	70	4	0	0	0	0	0	1	0	0	0	0	0	0	0	0	0	1	0	8	0
4	1084	624	1	3	65	3	0	0	0	0	0	1	0	2	0	0	0	0	0	1	0	0	0	6	0
4	1085	629	1	1	14	0	0	0	0	0	0	0	0	2	0	0	1	0	0	0	0	0	0	2	0
4	1087	632	0	1	55	3	0	0	0	0	0	0	1	0	0	1	0	0	0	0	0	0	0	4	0
4	1089	634	1	2	17	0	0	0	0	0	0	1	0	3	0	0	1	0	0	0	0	0	0	2	0
4	1091	635	1	1	20	0	0	0	0	0	0	0	0	2	0	0	0	1	0	0	0	0	0	3	1
4	1092	636	0	1	14	0	0	0	0	0	0	0	0	0	0	0	1	0	0	0	0	0	0	2	0
4	1093	638	1	1	16	0	0	0	0	0	0	0	0	0	0	0	1	0	0	0	0	0	0	2	2
4	1095	646	1	2	35	1	0	0	0	0	0	1	0	0	0	0	0	0	0	1	0	0	0	6	0
4	1100	648	0	1	14	0	0	0	0	0	0	0	0	2	0	0	1	0	0	0	0	0	0	2	1
4	1103	650	0	1	78	4	0	0	0	0	0	0	1	0	1	0	0	0	0	0	0	0	0	1	0
4	1105	651	1	1	13	0	0	0	0	0	0	0	0	3	0	0	1	0	0	0	0	0	0	2	0
4	1106	652	1	4	34	1	0	0	0	0	0	1	0	0	0	0	0	0	0	1	0	0	0	6	0
4	1107	663	1	1	16	0	0	0	0	0	0	0	0	2	0	0	0	1	0	0	0	0	0	3	0
4	1112	664	1	2	85	5	0	0	0	0	0	1	0	0	1	0	0	0	0	0	0	0	0	1	0
4	1113	666	0	1	40	2	0	0	0	0	0	0	1	2	1	0	0	0	0	0	0	0	0	1	0
4	1114	667	0	1	99	9	0	0	0	0	0	0	0	3	0	0	0	1	0	0	0	0	0	3	0
4	1116	668	0	1	13	0	0	0	0	0	0	0	0	0	0	0	1	0	0	0	0	0	0	2	0
4	1117	674	1	1	13	0	0	0	0	0	0	0	0	0	0	0	1	0	0	0	0	0	0	2	0
4	1120	677	0	1	99	9	0	0	0	0	0	0	0	0	0	0	0	1	0	0	0	0	0	3	0
4	1121	684	0	1	17	0	0	0	0	0	0	0	0	0	0	0	0	1	0	0	0	0	0	3	0
4	1124	703	0	1	13	0	0	0	0	0	0	0	0	0	1	0	0	0	0	0	0	0	0	1	0
4	1125	705	0	1	17	0	0	0	0	0	0	0	0	0	0	0	0	1	0	0	0	0	0	3	0
4	1126	706	0	1	15	0	0	0	0	0	0	0	0	0	0	0	1	0	0	0	0	0	0	2	0
4	1127	710	0	1	14	0	0	0	0	0	0	0	0	0	1	0	0	0	0	0	0	0	0	1	0
4	1130	713	1	1	28	1	0	0	0	0	0	0	1	0	1	0	0	0	0	0	0	0	0	1	0
4	1132	717	0	1	58	3	0	0	0	0	1	0	1	3	0	0	0	0	0	0	0	0	1	0	0
4	1134	722	1	2	22	1	0	0	0	0	0	1	0	3	0	0	1	0	0	0	0	0	0	2	0
4	1135	723	0	1	39	2	0	0	0	0	0	0	1	2	0	0	0	0	0	0	1	0	0	7	0
4	1137	726	0	1	15	0	0	0	0	0	0	0	0	3	0	0	1	0	0	0	0	0	0	2	0
4	1140	734	0	1	25	1	0	0	0	0	0	0	0	0	0	0	1	0	0	0	0	0	0	2	0
4	1145	738	0	1	68	4	0	0	0	0	0	0	1	0	0	0	1	0	0	0	0	0	0	2	0
4	1148	741	0	1	14	0	0	0	0	0	0	0	0	3	0	0	1	0	0	0	0	0	0	2	0
4	1151	745	1	2	75	4	0	0	0	0	0	1	0	0	0	0	1	0	0	0	0	0	0	2	0
4	1153	750	1	2	35	1	0	0	0	0	0	1	0	2	0	0	0	0	0	1	0	0	0	6	0
4	1157	752	0	1	25	1	0	0	0	0	0	0	0	2	0	0	0	0	0	0	0	1	0	8	0
4	1159	754	1	1	15	0	0	0	0	0	0	0	0	0	0	0	0	1	0	0	0	0	0	3	0
4	1160	716	1	1	85	5	0	0	0	0	0	0	0	0	0	0	0	0	0	0	1	0	0	7	0
4	1161	758	0	1	70	4	1	0	0	0	0	0	0	0	0	0	0	0	0	1	0	0	0	6	0
4	1163	762	0	1	35	1	1	0	0	0	0	0	0	1	0	0	0	0	0	0	0	0	1	0	0
4	1164	765	1	2	55	3	0	0	0	0	0	1	0	1	0	0	0	0	0	1	0	0	0	6	0
4	1166	767	0	1	72	4	0	0	0	0	0	0	1	2	1	0	0	0	0	0	0	0	0	1	0
4	1167	771	0	1	24	1	0	0	0	0	0	0	0	3	0	0	0	0	0	0	0	1	0	8	0
4	1170	776	0	1	14	0	0	0	0	0	0	0	0	0	0	0	0	0	0	0	0	0	1	0	0
4	1173	779	1	1	60	3	0	0	0	0	0	0	0	0	0	0	0	0	1	0	0	0	0	5	0
4	1175	782	1	2	41	2	0	0	0	0	0	1	0	0	0	0	0	0	0	1	0	0	0	6	0
4	1177	784	1	1	15	0	0	0	0	0	0	0	0	2	0	0	1	0	0	0	0	0	0	2	0
4	1178	787	0	4	53	3	0	1	0	0	0	1	0	0	0	0	1	0	0	0	0	0	0	2	0
4	1179	793	0	1	76	4	0	0	0	0	0	0	1	2	0	0	1	0	0	0	0	0	0	2	0
4	1184	796	0	1	14	0	0	0	0	0	0	0	0	3	0	0	0	1	0	0	0	0	0	3	0
4	1186	797	1	3	30	1	0	0	0	0	0	1	0	0	0	0	0	0	0	1	0	0	0	6	0
4	1187	799	1	2	20	0	0	0	0	0	0	1	0	2	0	0	0	1	0	0	0	0	0	3	0
4	1188	801	0	1	28	1	0	0	0	0	0	0	0	2	0	0	0	0	0	0	0	1	0	8	0
4	1190	802	1	3	20	0	0	0	0	0	0	1	0	2	0	0	0	0	0	1	0	0	0	6	0
4	1198	815	0	1	63	3	1	0	0	0	0	0	0	1	1	0	0	0	0	0	0	0	0	1	0
4	1205	834	1	1	18	0	0	0	0	0	0	0	0	0	0	0	0	1	0	0	0	0	0	3	0
