# Supplementary material for: Sex and age differences in the association between routine suicide newspaper reporting and change in admissions of suicidal patients: An investigation at an emergency and critical care center in Tokyo
Source: PLoS One. 2025 Aug 18;20(8):e0330343. doi: 10.1371/journal.pone.0330343 (PMC12360520; doi:10.1371/journal.pone.0330343)
Supplement: S3 — (XLSX) [file pone.0330343.s003.xlsx]

## Sheet: Sheet1
Company	NewsID	NewsID2	Sex	Age	AgeG	Famousperson	Publicworker	Professionalexpert	PoliceSDF	Criminalsuspected	Otheroccup	Hanging	Firearm	Jumpingheight	Railroadjumping	Burning	Gas	CutStab	Othermethod	Notreported	SuicideMethod
1		5	1	31	1	0	0	0	0	0	1	0	0	0	0	0	1	0	0	0	6
1		5	2	28	1	0	0	0	0	0	1	0	0	0	0	0	1	0	0	0	6
1		7	1	99	9	0	0	0	0	0	1	0	0	0	1	0	0	0	0	0	3
1		10	2	40	2	0	0	0	0	0	1	0	0	0	1	0	0	0	0	0	3
1		15	1	99	9	0	0	0	0	0	1	0	0	0	1	0	0	0	0	0	3
1		16	1	43	2	0	0	0	0	0	1	0	0	0	0	0	0	1	0	0	7
1		17	1	63	3	0	0	0	0	0	1	0	0	0	1	0	0	0	0	0	3
1		20	2	55	3	0	0	0	0	0	1	0	0	0	1	0	0	0	0	0	3
1		21	2	55	3	0	0	0	0	0	1	0	0	0	1	0	0	0	0	0	3
1		22	1	99	9	0	0	0	0	0	1	0	0	0	1	0	0	0	0	0	3
1		23	1	99	9	0	0	0	0	0	1	0	0	0	1	0	0	0	0	0	3
1		24	2	21	1	0	0	0	0	0	1	0	0	0	1	0	0	0	0	0	3
1		27	1	65	3	0	0	0	0	0	1	1	0	0	0	0	0	0	0	0	1
1		28	1	99	9	0	1	0	0	0	0	0	0	0	0	1	0	0	0	0	5
1		32	1	55	3	0	0	0	0	0	1	1	0	0	0	0	0	0	0	0	1
1		33	1	35	1	0	0	0	0	1	0	1	0	0	0	0	0	0	0	0	1
1		34	1	25	1	0	0	0	0	0	1	0	0	1	0	0	0	0	0	0	2
1		36	1	47	2	0	1	0	0	0	0	1	0	0	0	0	0	0	0	0	1
1		37	1	65	3	0	0	0	0	0	1	1	0	0	0	0	0	0	0	0	1
1		38	1	57	3	1	0	0	0	0	0	0	0	0	0	0	0	0	0	1	0
1		39	1	65	3	0	0	0	0	0	1	1	0	0	0	0	0	0	0	0	1
1		40	1	58	3	1	0	0	0	0	0	1	0	0	0	0	0	0	0	0	1
1		43	1	85	5	0	0	0	0	0	1	0	0	1	0	0	0	0	0	0	2
1		46	1	13	0	0	0	0	0	0	1	0	0	1	0	0	0	0	0	0	2
1		49	1	22	1	0	0	0	0	0	1	0	0	1	0	0	0	0	0	0	2
1		53	1	13	0	0	0	0	0	0	1	0	0	1	0	0	0	0	0	0	2
1		55	2	27	1	0	0	0	0	0	1	0	0	0	0	1	0	0	0	0	5
1		58	2	16	0	0	0	0	0	0	1	0	0	1	0	0	0	0	0	0	2
1		59	1	57	3	0	0	0	0	0	1	1	0	0	0	0	0	0	0	0	1
1		60	1	99	9	0	1	0	0	0	0	0	0	0	0	1	0	0	0	0	5
1		62	1	99	9	0	0	0	0	0	1	0	0	0	1	0	0	0	0	0	3
1		63	1	68	4	1	0	0	0	0	0	0	0	1	0	0	0	0	0	0	2
1		64	1	13	0	0	0	0	0	0	1	0	0	1	0	0	0	0	0	0	2
1		68	1	17	0	0	0	0	0	0	1	0	0	1	0	0	0	0	0	0	2
1		70	1	15	0	0	0	0	0	0	1	0	0	1	0	0	0	0	0	0	2
1		71	1	24	1	0	0	0	0	0	1	0	0	0	1	0	0	0	0	0	3
1		76	1	12	0	0	0	0	0	0	1	0	0	1	0	0	0	0	0	0	2
1		102	1	73	4	1	0	0	0	0	0	1	0	0	0	0	0	0	0	0	1
1		109	2	43	2	0	0	0	0	0	1	0	0	0	0	0	0	0	1	0	8
1		112	1	99	9	0	0	0	0	0	1	0	0	0	1	0	0	0	0	0	3
1		113	1	12	0	0	0	0	0	0	1	1	0	0	0	0	0	0	0	0	1
1		115	1	58	3	1	0	0	0	0	0	1	0	0	0	0	0	0	0	0	1
1		117	1	27	1	0	0	0	0	0	1	0	0	0	0	1	0	0	0	0	5
1		120	1	38	2	0	0	0	0	0	1	1	0	0	0	0	0	0	0	0	1
1		118	1	86	5	0	0	0	0	0	1	0	0	0	0	0	0	1	0	0	7
1		122	1	24	1	0	0	0	0	0	1	1	0	0	0	0	0	0	0	0	1
1		123	2	90	5	0	0	0	0	0	1	0	0	0	0	0	1	0	0	0	6
1		123	2	65	3	0	0	0	0	0	1	0	0	0	0	0	1	0	0	0	6
1		123	2	65	3	0	0	0	0	0	1	0	0	0	0	0	1	0	0	0	6
1		122.5	2	54	3	0	0	0	0	0	1	1	0	0	0	0	0	0	0	0	1
1		123.5	1	18	0	0	0	0	0	0	1	0	0	0	1	0	0	0	0	0	3
1		124	1	43	2	0	0	0	0	0	1	0	1	0	0	0	0	0	0	0	4
1		124.5	1	36	2	0	0	0	1	0	0	0	0	0	1	0	0	0	0	0	3
1		130	1	80	4	0	0	0	0	0	1	0	0	0	1	0	0	0	0	0	3
1		133	1	73	4	0	0	0	0	0	1	1	0	0	0	0	0	0	0	0	1
1		135	1	22	1	0	0	0	0	0	1	0	0	0	0	1	0	0	0	0	5
1		135	1	22	1	0	0	0	0	0	1	0	0	0	0	1	0	0	0	0	5
1		135.5	2	21	1	0	0	0	0	0	1	0	0	0	1	0	0	0	0	0	3
1		136	1	99	9	0	0	0	0	0	1	0	0	0	0	0	1	0	0	0	6
1		136	2	99	9	0	0	0	0	0	1	0	0	0	0	0	1	0	0	0	6
1		142	2	13	0	0	0	0	0	0	1	0	0	0	1	0	0	0	0	0	3
1		144	2	64	3	0	0	0	0	1	0	0	0	0	0	0	0	0	0	1	0
1		145	1	50	2	0	0	0	0	0	1	0	0	0	1	0	0	0	0	0	3
1		146	1	20	0	0	0	0	0	0	1	0	1	0	0	0	0	0	0	0	4
1		149	1	62	3	0	0	0	0	0	1	0	1	0	0	0	0	0	0	0	4
1		151	2	79	4	0	0	0	0	0	1	0	0	0	1	0	0	0	0	0	3
1		154	1	39	2	1	0	0	0	0	0	1	0	0	0	0	0	0	0	0	1
1		155	1	99	9	0	0	0	0	0	1	0	1	0	0	0	0	0	0	0	4
1		167	2	16	0	0	0	0	0	0	1	0	0	0	0	0	1	0	0	0	6
1		167	2	20	0	0	0	0	0	0	1	0	0	0	0	0	1	0	0	0	6
1		170	1	52	3	0	1	0	0	0	0	0	0	1	0	0	0	0	0	0	2
1		170	2	53	3	0	1	0	0	0	0	0	0	1	0	0	0	0	0	0	2
1		174	1	11	0	0	0	0	0	0	1	0	0	0	1	0	0	0	0	0	3
1		203	2	99	9	0	0	0	0	0	1	0	0	0	0	0	0	0	1	0	8
1		203	2	99	9	0	0	0	0	0	1	0	0	0	0	0	0	0	1	0	8
1		201	1	51	3	0	0	0	0	0	1	0	1	0	0	0	0	0	0	0	4
1		204	1	26	1	0	0	0	0	0	1	0	0	0	0	0	0	1	0	0	7
1		206	1	15	0	0	0	0	0	0	1	0	0	1	0	0	0	0	0	0	2
1		207	1	67	4	1	0	0	0	0	0	1	0	0	0	0	0	0	0	0	1
1		210	2	99	9	0	0	0	0	0	1	0	0	0	1	0	0	0	0	0	3
1		213	1	13	0	0	0	0	0	0	1	1	0	0	0	0	0	0	0	0	1
1		214	2	17	0	0	0	0	0	0	1	1	0	0	0	0	0	0	0	0	1
1		217	1	78	4	1	0	0	0	0	0	0	0	1	0	0	0	0	0	0	2
1		219	1	25	1	0	0	0	0	0	1	0	0	0	0	0	1	0	0	0	6
1		219	1	25	1	0	0	0	0	0	1	0	0	0	0	0	1	0	0	0	6
1		219	2	40	2	0	0	0	0	0	1	0	0	0	0	0	1	0	0	0	6
1		220	1	45	2	0	0	0	0	1	0	1	0	0	0	0	0	0	0	0	1
1		221	2	14	0	0	0	0	0	0	1	1	0	0	0	0	0	0	0	0	1
1		221.5	1	99	9	0	0	0	0	0	1	0	0	0	1	0	0	0	0	0	3
1		1221.5	2	55	3	0	0	0	0	1	0	1	0	0	0	0	0	0	0	0	1
1		229	2	14	0	0	0	0	0	0	1	0	0	0	1	0	0	0	0	0	3
1		233	2	16	0	0	0	0	0	0	1	0	0	0	1	0	0	0	0	0	3
1		236	1	56	3	1	0	0	0	0	0	0	0	0	0	0	0	0	0	1	0
1		239	2	65	3	0	0	0	0	0	1	1	0	0	0	0	0	0	0	0	1
1		240	1	13	0	0	0	0	0	0	1	0	0	1	0	0	0	0	0	0	2
1		243	1	36	2	0	0	0	0	0	1	0	0	1	0	0	0	0	0	0	2
1		246	1	34	1	1	0	0	0	0	0	1	0	0	0	0	0	0	0	0	1
1		249	2	25	1	0	0	0	0	0	1	0	0	0	1	0	0	0	0	0	3
1		250	1	25	1	0	0	0	0	0	1	0	0	0	1	0	0	0	0	0	3
1		251	2	62	3	1	0	0	0	0	0	0	0	1	0	0	0	0	0	0	2
1		254	2	12	0	0	0	0	0	0	1	0	0	1	0	0	0	0	0	0	2
1		257	1	55	3	0	0	0	0	0	1	0	0	0	0	1	0	0	0	0	5
1		258	1	50	2	1	0	0	0	0	0	0	0	0	0	0	0	1	0	0	7
1		259	2	32	1	0	0	0	0	0	1	0	0	0	1	0	0	0	0	0	3
1		264	1	28	1	0	0	0	0	0	1	0	0	0	1	0	0	0	0	0	3
1		266	1	45	2	0	0	0	0	0	1	1	0	0	0	0	0	0	0	0	1
1		266	2	45	2	0	0	0	0	0	1	1	0	0	0	0	0	0	0	0	1
1		271	2	59	3	0	0	0	0	0	1	0	0	0	1	0	0	0	0	0	3
1		273	1	12	0	0	0	0	0	0	1	1	0	0	0	0	0	0	0	0	1
1		274	2	38	2	0	0	0	0	0	1	0	0	0	0	1	0	0	0	0	5
1		275	1	57	3	0	1	0	0	0	0	1	0	0	0	0	0	0	0	0	1
1		275	2	55	3	0	1	0	0	0	0	0	0	0	0	0	1	0	0	0	6
1		275	2	25	1	0	1	0	0	0	0	0	0	0	0	0	1	0	0	0	6
1		281	1	77	4	0	0	0	0	0	1	1	0	0	0	0	0	0	0	0	1
1		301	1	15	0	0	0	0	0	0	1	1	0	0	0	0	0	0	0	0	1
1		302	1	73	4	1	0	0	0	0	0	0	0	0	0	0	0	0	0	1	0
1		303	1	99	9	0	0	0	0	0	1	0	0	0	1	0	0	0	0	0	3
1		305	1	37	2	0	0	0	0	0	1	0	0	0	0	0	0	0	1	0	8
1		311	1	44	2	0	0	0	1	0	0	0	1	0	0	0	0	0	0	0	4
1		312	1	35	1	0	0	0	0	0	1	1	0	0	0	0	0	0	0	0	1
1		313	1	99	9	0	0	0	0	0	1	0	1	0	0	0	0	0	0	0	4
1		307	1	16	0	0	0	0	0	0	1	0	0	0	0	0	0	0	0	1	0
1		320	1	24	1	0	0	0	1	0	0	0	0	1	0	0	0	0	0	0	2
1		321	1	99	9	0	0	0	0	0	1	1	0	0	0	0	0	0	0	0	1
1		322	1	99	9	0	1	0	0	0	0	0	0	1	0	0	0	0	0	0	2
1		323	1	53	3	0	0	1	0	0	0	1	0	0	0	0	0	0	0	0	1
1		325	1	65	3	0	0	0	0	0	1	0	0	1	0	0	0	0	0	0	2
1		326	1	50	2	0	0	0	1	0	0	1	0	0	0	0	0	0	0	0	1
1		326	1	52	3	0	0	0	1	0	0	1	0	0	0	0	0	0	0	0	1
1		327	1	15	0	0	0	0	0	0	1	0	0	0	1	0	0	0	0	0	3
1		328	1	54	3	0	0	0	1	0	0	1	0	0	0	0	0	0	0	0	1
1		331	1	72	4	0	0	0	0	0	1	0	0	0	1	0	0	0	0	0	3
1		322	2	35	1	0	0	0	0	0	1	0	0	1	0	0	0	0	0	0	2
1		336	1	28	1	0	0	0	0	0	1	0	0	0	0	0	1	0	0	0	6
1		336	2	16	0	0	0	0	0	0	1	0	0	0	0	0	1	0	0	0	6
1		337	1	99	9	0	0	0	1	0	0	1	0	0	0	0	0	0	0	0	1
1		342	2	39	2	0	0	0	0	0	1	0	0	1	0	0	0	0	0	0	2
1		346	1	52	3	0	0	1	0	0	0	1	0	0	0	0	0	0	0	0	1
1		347	1	17	0	0	0	0	0	0	1	0	0	1	0	0	0	0	0	0	2
1		348	1	99	9	1	0	0	0	0	0	1	0	0	0	0	0	0	0	0	1
1		352	2	11	0	0	0	0	0	0	1	0	0	0	0	0	0	0	0	1	0
1		353	1	14	0	0	0	0	0	0	1	0	0	0	1	0	0	0	0	0	3
1		354	2	14	0	0	0	0	0	0	1	0	0	1	0	0	0	0	0	0	2
1		355	2	12	0	0	0	0	0	0	1	0	0	1	0	0	0	0	0	0	2
1		355	2	11	0	0	0	0	0	0	1	0	0	1	0	0	0	0	0	0	2
1		1356	1	39	2	0	0	0	0	0	1	0	0	0	0	0	0	0	0	1	0
1		358	1	14	0	0	0	0	0	0	1	0	0	1	0	0	0	0	0	0	2
1		359	1	25	1	0	0	0	0	0	1	0	0	0	0	0	1	0	0	0	6
1		359	1	25	1	0	0	0	0	0	1	0	0	0	0	0	1	0	0	0	6
1		359	1	25	1	0	0	0	0	0	1	0	0	0	0	0	1	0	0	0	6
1		361	2	11	0	0	0	0	0	0	1	1	0	0	0	0	0	0	0	0	1
1		363	1	59	3	0	1	0	0	0	0	0	0	0	0	0	0	0	0	1	0
1		367	2	40	2	0	0	0	0	0	1	0	0	0	0	0	0	0	1	0	8
1		369	1	75	4	0	0	1	0	0	0	0	1	0	0	0	0	0	0	0	4
1		370	1	35	1	0	0	0	0	0	1	0	0	1	0	0	0	0	0	0	2
1		374	1	99	9	0	0	0	0	0	1	0	0	0	0	1	0	0	0	0	5
1		376	1	45	2	0	0	0	1	0	0	1	0	0	0	0	0	0	0	0	1
1		378	1	99	9	0	1	0	0	0	0	0	0	1	0	0	0	0	0	0	2
1		378.5	1	99	9	0	0	0	0	0	1	0	0	0	1	0	0	0	0	0	3
1		382	1	12	0	0	0	0	0	0	1	0	0	1	0	0	0	0	0	0	2
1		383	1	45	2	0	0	0	0	0	1	0	0	1	0	0	0	0	0	0	2
1		384	1	99	9	0	0	0	0	0	1	0	0	0	1	0	0	0	0	0	3
1		385	1	45	2	0	0	0	1	0	0	0	0	0	0	0	1	0	0	0	6
1		401	1	99	9	0	0	0	0	0	1	0	0	0	1	0	0	0	0	0	3
1		402	1	99	9	0	0	0	0	0	1	0	1	0	0	0	0	0	0	0	4
1		404	1	71	4	0	0	0	0	0	1	0	0	0	0	0	0	1	0	0	7
1		413	1	36	2	0	0	0	0	0	1	0	1	0	0	0	0	0	0	0	4
1		420	1	30	1	0	0	0	0	0	1	0	0	0	0	0	0	0	0	1	0
1		424	1	13	0	0	0	0	0	0	1	0	0	1	0	0	0	0	0	0	2
1		429	1	55	3	0	0	0	0	0	1	0	0	1	0	0	0	0	0	0	2
1		430	1	99	9	0	0	0	1	0	0	0	1	0	0	0	0	0	0	0	4
1		431	2	35	1	0	0	0	0	0	1	0	0	0	0	0	1	0	0	0	6
1		436	2	14	0	0	0	0	0	0	1	0	0	0	1	0	0	0	0	0	3
1		438	1	13	0	0	0	0	0	0	1	0	0	0	1	0	0	0	0	0	3
1		439	2	99	9	0	0	0	0	0	1	0	0	0	1	0	0	0	0	0	3
1		441	2	34	1	0	0	0	0	0	1	0	0	1	0	0	0	0	0	0	2
1		442	1	36	2	0	0	0	0	0	1	0	0	0	0	1	0	0	0	0	5
1		446	2	41	2	0	0	0	0	0	1	1	0	0	0	0	0	0	0	0	1
1		447	1	52	3	1	0	0	0	0	0	1	0	0	0	0	0	0	0	0	1
1		448	1	79	4	0	0	0	0	0	1	1	0	0	0	0	0	0	0	0	1
1		452	1	99	9	0	0	0	0	0	1	0	0	0	1	0	0	0	0	0	3
1		453	1	55	3	0	0	0	1	0	0	1	0	0	0	0	0	0	0	0	1
1		454	1	49	2	0	0	0	0	1	0	1	0	0	0	0	0	0	0	0	1
1		455	1	13	0	0	0	0	0	0	1	0	0	0	1	0	0	0	0	0	3
1		456	1	41	2	0	0	0	0	0	1	0	1	0	0	0	0	0	0	0	4
1		450	1	14	0	0	0	0	0	0	1	0	0	1	0	0	0	0	0	0	2
1		454	1	57	3	0	0	1	0	0	0	1	0	0	0	0	0	0	0	0	1
1		456	1	25	1	0	0	0	0	0	1	0	0	0	1	0	0	0	0	0	3
1		457	1	29	1	0	0	0	1	0	0	0	1	0	0	0	0	0	0	0	4
1		458	1	14	0	0	0	0	0	0	1	0	0	1	0	0	0	0	0	0	2
1		459	1	23	1	0	0	0	1	0	0	0	1	0	0	0	0	0	0	0	4
1		461	1	99	9	0	0	0	0	0	1	0	0	0	0	0	0	0	0	1	0
1		462	2	89	5	0	0	0	0	0	1	0	0	0	0	0	0	0	1	0	8
1		463	1	29	1	0	0	0	1	0	0	0	1	0	0	0	0	0	0	0	4
1		466	1	23	1	0	0	0	0	0	1	1	0	0	0	0	0	0	0	0	1
1		482	1	15	0	0	0	0	0	0	1	0	0	0	1	0	0	0	0	0	3
1		483	1	15	0	0	0	0	0	0	1	0	0	0	1	0	0	0	0	0	3
1		486	2	99	9	0	0	0	0	0	1	0	0	0	1	0	0	0	0	0	3
1		488	1	15	0	0	0	0	0	0	1	0	0	1	0	0	0	0	0	0	2
1		501	1	53	3	0	0	0	1	0	0	0	1	0	0	0	0	0	0	0	4
1		502	1	45	2	0	1	0	0	0	0	0	0	1	0	0	0	0	0	0	2
1		503	1	55	3	0	0	0	1	0	0	1	0	0	0	0	0	0	0	0	1
1		507	2	45	2	0	0	0	0	0	1	0	0	0	1	0	0	0	0	0	3
1		509	1	25	1	0	0	0	1	0	0	0	0	0	0	0	0	1	0	0	7
1		511	2	22	1	0	0	0	0	0	1	0	0	0	0	0	1	0	0	0	6
1		518	1	16	0	0	0	0	0	0	1	0	0	1	0	0	0	0	0	0	2
1		519	1	99	9	0	0	0	0	0	1	0	0	0	1	0	0	0	0	0	3
1		524	2	13	0	0	0	0	0	0	1	0	0	0	1	0	0	0	0	0	3
1		524	2	13	0	0	0	0	0	0	1	0	0	0	1	0	0	0	0	0	3
1		1523	1	73	4	0	0	0	0	0	1	0	1	0	0	0	0	0	0	0	4
1		1524	1	99	9	0	0	0	0	0	1	0	0	0	1	0	0	0	0	0	3
1		1527	1	32	1	0	0	0	0	0	1	0	0	0	1	0	0	0	0	0	3
1		528	1	99	9	0	0	0	0	0	1	0	1	0	0	0	0	0	0	0	4
1		532	1	99	9	0	0	0	0	0	1	0	0	0	0	0	0	0	0	1	0
1		533	1	99	9	0	0	0	0	0	1	0	0	0	1	0	0	0	0	0	3
1		539	2	38	2	0	0	0	0	0	1	0	0	0	0	0	0	1	0	0	7
1		540.5	1	55	3	0	0	0	1	0	0	1	0	0	0	0	0	0	0	0	1
1		541	1	55	3	0	0	0	1	0	0	1	0	0	0	0	0	0	0	0	1
1		542	1	18	0	0	0	0	0	0	1	0	1	0	0	0	0	0	0	0	4
1		551	1	14	0	0	0	0	0	0	1	0	0	0	1	0	0	0	0	0	3
1		555	1	60	3	1	0	0	0	0	0	0	0	1	0	0	0	0	0	0	2
1		557	1	69	4	1	0	0	0	0	0	0	0	0	0	0	0	0	0	1	0
1		561	1	45	2	0	0	0	0	0	1	0	1	0	0	0	0	0	0	0	4
1		562	1	99	9	0	0	0	0	0	1	0	0	0	0	1	0	0	0	0	5
1		562	2	99	9	0	0	0	0	0	1	0	0	0	0	1	0	0	0	0	5
1		568	1	14	0	0	0	0	0	0	1	0	0	1	0	0	0	0	0	0	2
1		571	1	22	1	0	0	0	0	0	1	1	0	0	0	0	0	0	0	0	1
1		601	1	72	4	0	0	0	0	0	1	0	0	0	0	0	0	0	1	0	8
1		604	1	27	1	0	0	0	0	0	1	0	0	0	0	1	0	0	0	0	5
1		606	1	99	9	0	0	0	0	0	1	0	0	0	1	0	0	0	0	0	3
1		608	1	65	3	0	0	0	0	0	1	1	0	0	0	0	0	0	0	0	1
1		609	2	15	0	0	0	0	0	0	1	0	0	1	0	0	0	0	0	0	2
1		617	2	14	0	0	0	0	0	0	1	0	0	1	0	0	0	0	0	0	2
1		620	1	23	1	0	0	0	1	0	0	0	1	0	0	0	0	0	0	0	4
1		626	1	25	1	0	0	0	0	0	1	0	0	0	1	0	0	0	0	0	3
1		627	1	65	3	0	0	0	0	0	1	1	0	0	0	0	0	0	0	0	1
1		628	1	16	0	0	0	0	0	0	1	0	0	0	1	0	0	0	0	0	3
1		630	1	45	2	0	0	0	0	0	1	1	0	0	0	0	0	0	0	0	1
1		631	2	13	0	0	0	0	0	0	1	0	0	1	0	0	0	0	0	0	2
1		633	1	30	1	0	0	0	0	0	1	1	0	0	0	0	0	0	0	0	1
1		635	2	35	1	0	0	0	0	0	1	0	0	0	1	0	0	0	0	0	3
1		637	2	14	0	0	0	0	0	0	1	1	0	0	0	0	0	0	0	0	1
1		639	1	65	3	0	0	0	0	0	1	0	1	0	0	0	0	0	0	0	4
1		641	1	13	0	0	0	0	0	0	1	0	0	0	1	0	0	0	0	0	3
1		643	2	99	9	0	0	0	0	0	1	0	0	0	0	0	0	1	0	0	7
1		640	2	14	0	0	0	0	0	0	1	0	0	0	1	0	0	0	0	0	3
1		658	1	52	3	0	0	0	0	0	1	1	0	0	0	0	0	0	0	0	1
1		659	1	58	3	0	0	0	1	0	0	0	0	0	0	0	0	0	0	1	0
1		660	1	77	4	0	0	0	0	0	1	0	0	0	1	0	0	0	0	0	3
1		661	1	37	2	0	0	0	0	0	1	0	1	0	0	0	0	0	0	0	4
1		662	1	16	0	0	0	0	0	0	1	1	0	0	0	0	0	0	0	0	1
1		665	2	99	9	0	0	0	0	0	1	0	0	0	1	0	0	0	0	0	3
1		665	2	99	9	0	0	0	0	0	1	0	0	0	1	0	0	0	0	0	3
1		670	2	14	0	0	0	0	0	0	1	0	0	1	0	0	0	0	0	0	2
1		671	2	35	1	0	0	0	0	0	1	0	0	0	0	0	0	0	0	1	0
1		675	1	43	2	0	0	0	0	1	0	1	0	0	0	0	0	0	0	0	1
1		676	2	17	0	0	0	0	0	0	1	0	0	0	1	0	0	0	0	0	3
1		678	1	37	2	0	1	0	0	0	0	0	0	0	1	0	0	0	0	0	3
1		679	1	21	1	0	0	0	0	0	1	0	0	0	0	0	0	1	0	0	7
1		683	1	45	2	0	0	0	0	0	1	0	0	0	0	0	0	0	0	1	0
1		686	2	38	2	0	0	0	0	0	1	0	0	0	0	0	0	0	0	1	0
1		704	1	99	9	0	0	0	0	0	1	0	1	0	0	0	0	0	0	0	4
1		720	2	15	0	0	0	0	0	0	1	0	0	1	0	0	0	0	0	0	2
1		720	2	15	0	0	0	0	0	0	1	0	0	1	0	0	0	0	0	0	2
1		718	1	55	3	0	0	0	0	0	1	0	0	1	0	0	0	0	0	0	2
1		715	1	25	1	0	0	0	0	0	1	0	0	1	0	0	0	0	0	0	2
1		715	2	25	1	0	0	0	0	0	1	0	0	1	0	0	0	0	0	0	2
1		712	1	15	0	0	0	0	0	0	1	0	0	1	0	0	0	0	0	0	2
1		708	1	13	0	0	0	0	0	0	1	0	0	0	1	0	0	0	0	0	3
1		709	2	12	0	0	0	0	0	0	1	0	0	1	0	0	0	0	0	0	2
1		727	1	17	0	0	0	0	0	0	1	1	0	0	0	0	0	0	0	0	1
1		727	2	14	0	0	0	0	0	0	1	0	0	1	0	0	0	0	0	0	2
1		728	1	15	0	0	0	0	0	0	1	0	0	1	0	0	0	0	0	0	2
1		728.5	1	55	3	0	0	0	0	0	1	0	0	0	0	0	0	0	0	1	0
1		731	2	29	1	0	0	0	0	0	1	0	0	1	0	0	0	0	0	0	2
1		731	2	40	2	0	0	0	0	0	1	0	0	1	0	0	0	0	0	0	2
1		732	1	64	3	0	0	0	0	0	1	0	0	0	0	0	0	0	0	1	0
1		733	1	17	0	0	0	0	0	0	1	0	0	0	1	0	0	0	0	0	3
1		735	1	32	1	0	0	0	1	0	0	1	0	0	0	0	0	0	0	0	1
1		736	1	65	3	0	0	0	0	0	1	0	1	0	0	0	0	0	0	0	4
1		737	2	11	0	0	0	0	0	0	1	0	0	1	0	0	0	0	0	0	2
1		739	1	99	9	0	0	0	1	0	0	0	0	0	0	0	0	0	0	1	0
1		742	1	56	3	1	0	0	0	0	0	0	0	0	0	0	0	1	0	0	7
1		742	2	99	1	1	0	0	0	0	0	0	0	0	0	0	0	1	0	0	7
1		743	1	99	9	0	0	0	0	0	1	0	1	0	0	0	0	0	0	0	4
1		746	1	14	0	0	0	0	0	0	1	0	0	1	0	0	0	0	0	0	2
1		747	1	99	9	0	0	0	0	0	1	0	0	0	0	1	0	0	0	0	5
1		748	1	16	0	0	0	0	0	0	1	0	0	1	0	0	0	0	0	0	2
1		749	1	13	0	0	0	0	0	0	1	0	0	0	1	0	0	0	0	0	3
1		751	2	85	5	0	0	0	0	0	1	1	0	0	0	0	0	0	0	0	1
1		753	1	14	0	0	0	0	0	0	1	0	0	0	1	0	0	0	0	0	3
1		759	1	25	1	0	0	0	0	0	1	0	0	0	0	0	1	0	0	0	6
1		759	2	15	0	0	0	0	0	0	1	0	0	0	0	0	1	0	0	0	6
1		761	2	17	0	0	0	0	0	0	1	0	0	0	1	0	0	0	0	0	3
1		763	1	68	4	0	0	1	0	0	0	0	0	0	0	0	0	0	0	1	0
1		766	1	52	3	1	0	0	0	0	0	0	0	1	0	0	0	0	0	0	2
1		770	1	13	0	0	0	0	0	0	1	1	0	0	0	0	0	0	0	0	1
1		772	1	44	2	0	0	0	0	0	1	0	0	0	1	0	0	0	0	0	3
1		773	1	44	2	0	0	0	0	0	1	1	0	0	0	0	0	0	0	0	1
1		773	2	67	4	0	0	0	0	0	1	1	0	0	0	0	0	0	0	0	1
1		774	2	99	9	0	0	0	0	0	1	0	1	0	0	0	0	0	0	0	4
1		778	1	41	2	0	1	0	0	0	0	0	0	1	0	0	0	0	0	0	2
1		780	1	27	1	0	0	0	0	0	1	0	0	0	0	0	0	0	1	0	8
1		780	2	17	0	0	0	0	0	0	1	0	0	0	0	0	0	0	1	0	8
1		781	2	17	0	0	0	0	0	0	1	0	0	1	0	0	0	0	0	0	2
1		781	2	17	0	0	0	0	0	0	1	0	0	1	0	0	0	0	0	0	2
1		785	1	21	1	0	0	0	0	0	1	0	0	1	0	0	0	0	0	0	2
1		785	2	14	0	0	0	0	0	0	1	0	0	1	0	0	0	0	0	0	2
1		786	1	48	2	0	0	0	0	1	0	1	0	0	0	0	0	0	0	0	1
1		789	1	61	3	1	0	0	0	0	0	0	0	0	0	0	0	0	0	1	0
1		792	1	39	2	0	0	0	0	1	0	0	0	0	0	0	0	0	0	1	0
1		794	2	17	0	0	0	0	0	0	1	0	0	0	1	0	0	0	0	0	3
1		795	1	99	9	0	0	0	0	0	1	0	0	0	0	0	1	0	0	0	6
1		795	2	99	9	0	0	0	0	0	1	0	0	0	0	0	1	0	0	0	6
1		795	0	99	9	0	0	0	0	0	1	0	0	0	0	0	1	0	0	0	6
1		795	0	99	9	0	0	0	0	0	1	0	0	0	0	0	1	0	0	0	6
1		795	0	99	9	0	0	0	0	0	1	0	0	0	0	0	1	0	0	0	6
1		801	1	20	0	0	0	0	0	0	1	0	0	0	0	0	0	0	1	0	8
1		803	1	30	1	0	0	0	0	0	1	0	0	0	0	0	1	0	0	0	6
1		804	1	60	3	0	0	0	0	0	1	0	0	0	1	0	0	0	0	0	3
1		805	1	24	1	0	0	0	0	0	1	0	1	0	0	0	0	0	0	0	4
1		806	1	17	0	0	0	0	0	0	1	0	0	0	0	0	0	0	1	0	8
1		807	1	16	0	0	0	0	0	0	1	0	0	0	1	0	0	0	0	0	3
1		808	1	17	0	0	0	0	0	0	1	0	0	0	1	0	0	0	0	0	3
1		809	1	15	0	0	0	0	0	0	1	0	0	0	0	0	0	0	0	1	0
1		810	1	61	3	0	1	0	0	0	0	0	0	0	0	0	0	0	0	1	0
1		812	1	14	0	0	0	0	0	0	1	0	0	0	1	0	0	0	0	0	3
1		814	2	25	1	0	0	0	0	0	1	0	0	1	0	0	0	0	0	0	2
1		816	1	99	9	0	0	0	0	0	1	0	0	0	0	0	0	0	0	1	0
1		816.5	1	99	9	0	0	0	0	0	1	0	0	0	1	0	0	0	0	0	3
1		817	2	65	3	0	0	0	0	0	1	0	0	0	0	0	0	0	1	0	8
1		817	2	45	2	0	0	0	0	0	1	0	0	0	0	0	0	0	1	0	8
1		820	1	99	9	0	0	0	0	0	1	0	0	0	0	0	0	0	0	1	0
1		821	1	42	2	0	0	0	0	0	1	0	0	1	0	0	0	0	0	0	2
1		822	2	40	2	0	0	0	0	0	1	0	0	0	1	0	0	0	0	0	3
1		823	2	17	0	0	0	0	0	0	1	0	0	0	1	0	0	0	0	0	3
1		824	1	49	2	0	0	0	0	0	1	0	1	0	0	0	0	0	0	0	4
1		825	1	18	0	0	0	0	0	0	1	0	0	0	1	0	0	0	0	0	3
1		827	1	99	9	0	0	0	0	0	1	0	0	0	0	0	1	0	0	0	6
1		827	2	99	9	0	0	0	0	0	1	0	0	0	0	0	1	0	0	0	6
1		827	2	99	9	0	0	0	0	0	1	0	0	0	0	0	1	0	0	0	6
1		828	1	17	0	0	0	0	0	0	1	0	0	0	1	0	0	0	0	0	3
1		828	2	15	0	0	0	0	0	0	1	0	0	0	1	0	0	0	0	0	3
1		831	1	36	2	0	0	0	1	0	0	0	1	0	0	0	0	0	0	0	4
1		832	2	99	9	0	0	0	0	0	1	0	0	0	1	0	0	0	0	0	3
1		833	2	14	0	0	0	0	0	0	1	0	0	1	0	0	0	0	0	0	2
2		830	2	18	0	0	0	0	0	0	1	0	0	0	1	0	0	0	0	0	3
2		8	1	62	3	0	0	0	0	0	1	0	0	1	0	0	0	0	0	0	2
2		11	2	54	3	0	0	0	0	0	1	0	0	0	0	1	0	0	0	0	5
2		14	2	31	1	0	0	0	0	0	1	0	0	0	0	0	1	0	0	0	6
2		31	1	20	0	0	0	0	0	0	1	0	0	0	1	0	0	0	0	0	3
2		45	1	54	3	0	0	1	0	0	0	0	0	0	0	0	0	0	0	1	0
2		51	2	51	3	0	0	0	0	0	1	0	0	0	0	0	0	0	0	1	0
2		52	2	38	2	0	0	0	0	0	1	1	0	0	0	0	0	0	0	0	1
2		56	1	40	2	0	0	0	1	0	0	0	1	0	0	0	0	0	0	0	4
2		64	1	53	3	0	0	0	1	0	0	1	0	0	0	0	0	0	0	0	1
2		66	1	57	3	0	0	1	0	0	0	1	0	0	0	0	0	0	0	0	1
2		67	1	35	1	0	1	0	0	0	0	1	0	0	0	0	0	0	0	0	1
2		125	2	85	5	0	0	0	0	0	1	0	0	0	0	1	0	0	0	0	5
2		125	2	61	3	0	0	0	0	0	1	0	0	0	0	1	0	0	0	0	5
2		132	1	40	2	0	0	1	0	0	0	1	0	0	0	0	0	0	0	0	1
2		134	1	15	0	0	1	0	0	0	0	0	0	0	0	1	0	0	0	0	5
2		134	0	99	9	0	1	0	0	0	0	0	0	0	0	1	0	0	0	0	5
2		134	0	99	9	0	1	0	0	0	0	0	0	0	0	1	0	0	0	0	5
2		138	1	99	9	0	0	0	0	0	1	0	0	0	0	1	0	0	0	0	5
2		138	2	99	9	0	0	0	0	0	1	0	0	0	0	1	0	0	0	0	5
2		138	0	99	9	0	0	0	0	0	1	0	0	0	0	1	0	0	0	0	5
2		138	0	99	9	0	0	0	0	0	1	0	0	0	0	1	0	0	0	0	5
2		139	1	25	1	1	0	0	0	0	0	0	1	0	0	0	0	0	0	0	4
2		141	2	46	2	0	0	1	0	0	0	0	0	0	0	0	0	0	0	1	0
2		150	1	56	3	1	0	0	0	0	0	1	0	0	0	0	0	0	0	0	1
2		156	1	99	9	0	0	0	0	0	1	0	1	0	0	0	0	0	0	0	4
2		162	2	39	2	0	0	0	0	0	1	1	0	0	0	0	0	0	0	0	1
2		168	1	54	3	0	0	0	0	0	1	0	0	0	0	0	0	1	0	0	7
2		168	2	51	3	0	0	0	0	0	1	0	0	0	0	0	0	1	0	0	7
2		172	1	43	2	0	0	0	0	1	0	0	0	0	0	0	0	0	1	0	8
2		173.5	1	35	1	0	0	0	0	0	1	0	0	0	0	0	1	0	0	0	6
2		223	1	43	2	0	0	0	0	0	1	1	0	0	0	0	0	0	0	0	1
2		224	1	26	1	0	0	0	1	0	0	0	1	0	0	0	0	0	0	0	4
2		256	1	53	3	0	0	0	0	1	0	1	0	0	0	0	0	0	0	0	1
2		261	1	17	0	0	0	0	0	0	1	0	0	0	1	0	0	0	0	0	3
2		262	1	17	0	0	0	0	0	0	1	0	0	0	1	0	0	0	0	0	3
2		279	1	32	1	0	0	0	0	1	0	1	0	0	0	0	0	0	0	0	1
2		282	1	49	2	0	0	0	0	0	1	0	0	0	0	1	0	0	0	0	5
2		308	1	77	4	0	1	0	0	0	0	1	0	0	0	0	0	0	0	0	1
2		310	1	85	5	0	0	0	0	0	1	0	0	0	0	0	0	1	0	0	7
2		318	1	34	1	0	0	0	1	0	0	0	1	0	0	0	0	0	0	0	4
2		329	2	67	4	0	0	0	0	0	1	0	0	0	0	1	0	0	0	0	5
2		343	1	25	1	0	1	0	0	0	0	0	0	0	0	0	0	0	0	1	0
2		350	2	36	2	0	0	0	0	0	1	0	0	1	0	0	0	0	0	0	2
2		365	1	53	3	0	0	0	0	0	1	1	0	0	0	0	0	0	0	0	1
2		366	1	33	1	0	0	0	0	0	1	1	0	0	0	0	0	0	0	0	1
2		368	1	14	0	0	0	0	0	0	1	0	0	0	1	0	0	0	0	0	3
2		372	1	16	0	0	0	0	0	0	1	0	1	0	0	0	0	0	0	0	4
2		388	1	28	1	0	0	0	0	0	1	0	1	0	0	0	0	0	0	0	4
2		408	1	59	3	0	1	0	0	0	0	0	0	1	0	0	0	0	0	0	2
2		410	1	65	3	0	0	0	0	0	1	0	1	0	0	0	0	0	0	0	4
2		412	1	40	2	1	0	0	0	0	0	1	0	0	0	0	0	0	0	0	1
2		428	1	74	4	1	0	0	0	0	0	0	0	0	0	0	0	0	0	1	0
2		437	1	71	4	0	0	0	0	0	1	0	0	0	0	1	0	0	0	0	5
2		444	1	19	0	0	0	0	0	0	1	0	0	0	0	0	0	0	0	1	0
2		445	1	54	3	1	0	0	0	0	0	0	0	0	0	0	0	0	0	1	0
2		449	1	15	0	0	0	0	0	0	1	0	0	0	0	1	0	0	0	0	5
2		45703	1	29	1	0	0	0	1	0	0	0	1	0	0	0	0	0	0	0	4
2		168	2	43	2	0	0	0	0	0	1	0	0	1	0	0	0	0	0	0	2
2		473	2	46	2	0	0	0	0	0	1	0	0	0	0	0	0	1	0	0	7
2		480	1	99	9	0	1	0	0	0	0	0	0	0	0	0	0	0	1	0	8
2		494	1	17	0	0	0	0	0	1	0	1	0	0	0	0	0	0	0	0	1
2		515	2	40	2	0	0	0	0	0	1	1	0	0	0	0	0	0	0	0	1
2		1526	1	13	0	0	0	0	0	0	1	0	0	1	0	0	0	0	0	0	2
2		534	2	40	2	0	0	0	0	0	1	0	0	0	0	0	0	0	0	1	0
2		537	1	56	3	0	0	1	0	0	0	0	0	0	0	0	0	0	0	1	0
2		544	1	37	2	0	0	0	1	0	0	0	0	1	0	0	0	0	0	0	2
2		559	1	14	0	0	0	0	0	0	1	0	0	0	1	0	0	0	0	0	3
2		563	1	76	4	0	0	0	0	0	1	0	0	0	0	0	0	0	1	0	8
2		564	2	64	3	0	0	0	0	0	1	0	0	0	1	0	0	0	0	0	3
2		567	1	35	1	0	0	0	0	1	0	1	0	0	0	0	0	0	0	0	1
2		615	1	44	2	0	0	0	0	0	1	0	0	1	0	0	0	0	0	0	2
2		618	1	47	2	0	0	0	0	0	1	0	0	1	0	0	0	0	0	0	2
2		645	1	14	0	0	0	0	0	0	1	0	0	0	1	0	0	0	0	0	3
2		657	1	53	3	0	0	0	0	0	1	0	1	0	0	0	0	0	0	0	4
2		672	1	35	1	0	0	0	0	1	0	1	0	0	0	0	0	0	0	0	1
2		701	2	77	4	0	0	0	0	0	1	0	0	0	0	0	0	0	0	1	0
2		711	1	41	2	1	0	0	0	0	0	0	0	0	0	0	0	0	0	1	0
2		724	1	44	2	0	0	0	0	0	1	1	0	0	0	0	0	0	0	0	1
2		725	1	18	0	0	0	0	0	1	0	1	0	0	0	0	0	0	0	0	1
2		740	1	72	4	0	0	0	0	1	0	0	0	0	0	0	0	0	1	0	8
2		744	1	27	1	1	0	0	0	0	0	0	0	0	0	0	1	0	0	0	6
2		764	2	36	2	0	0	0	0	0	1	0	0	0	0	0	0	0	0	1	0
2		768	1	55	3	0	1	0	0	0	0	0	0	0	0	0	0	0	0	1	0
2		769	1	36	2	0	0	0	0	0	1	0	0	0	0	0	0	0	0	1	0
2		775	1	99	9	0	0	0	0	0	1	0	1	0	0	0	0	0	0	0	4
2		788	2	55	3	1	0	0	0	0	0	0	0	0	0	0	0	0	0	1	0
2		790	1	50	2	0	0	0	0	0	1	0	0	0	1	0	0	0	0	0	3
2		813	2	36	2	0	0	0	0	0	1	1	0	0	0	0	0	0	0	0	1
2		819	1	48	2	0	0	0	0	0	1	0	0	0	0	0	0	1	0	0	7
2		829	1	32	1	0	1	0	0	0	0	0	0	0	0	1	0	0	0	0	5
3		835	1	60	3	0	0	0	0	0	1	0	1	0	0	0	0	0	0	0	4
3		6	2	15	0	0	0	0	0	0	1	0	0	1	0	0	0	0	0	0	2
3		12	1	24	1	1	0	0	0	0	0	0	0	1	0	0	0	0	0	0	2
3		25	1	99	9	0	1	0	0	0	0	0	0	0	0	1	0	0	0	0	5
3		25	1	99	9	0	1	0	0	0	0	0	0	0	0	1	0	0	0	0	5
3		29	1	62	3	0	0	0	0	0	1	1	0	0	0	0	0	0	0	0	1
3		30	1	66	4	1	0	0	0	0	0	0	1	0	0	0	0	0	0	0	4
3		41	1	30	1	0	0	0	0	0	1	0	0	1	0	0	0	0	0	0	2
3		57	1	99	9	0	0	0	0	0	1	0	0	0	0	1	0	0	0	0	5
3		61	1	14	0	0	0	0	0	0	1	1	0	0	0	0	0	0	0	0	1
3		69	1	50	2	0	0	0	0	0	1	1	0	0	0	0	0	0	0	0	1
3		69	2	50	2	0	0	0	0	0	1	0	0	0	0	0	0	0	1	0	8
3		69	2	50	2	0	0	0	0	0	1	0	0	0	0	0	0	0	1	0	8
3		72	1	99	9	0	0	0	1	0	0	1	0	0	0	0	0	0	0	0	1
3		73	1	23	1	0	0	0	0	0	1	0	1	0	0	0	0	0	0	0	4
3		74	1	16	0	0	0	0	0	0	1	0	0	0	1	0	0	0	0	0	3
3		101	2	99	9	0	0	0	0	0	1	0	0	0	1	0	0	0	0	0	3
3		106	1	76	4	0	0	0	0	0	1	1	0	0	0	0	0	0	0	0	1
3		106.5	1	61	3	1	0	0	0	0	0	0	0	0	0	0	0	0	0	1	0
3		111	1	65	3	0	0	0	0	0	1	0	0	0	0	0	0	1	0	0	7
3		114	1	17	0	0	0	0	0	0	1	0	0	1	0	0	0	0	0	0	2
3		119	1	20	0	0	0	0	1	0	0	0	0	0	0	0	0	0	1	0	8
3		126	1	56	3	0	0	0	0	0	1	0	0	0	1	0	0	0	0	0	3
3		128	1	22	1	0	0	0	0	0	1	0	0	0	0	1	0	0	0	0	5
3		128	1	23	1	0	0	0	0	0	1	0	0	0	0	1	0	0	0	0	5
3		134	1	14	0	0	0	0	0	0	1	1	0	0	0	0	0	0	0	0	1
3		137	1	23	1	0	0	0	0	0	1	0	0	0	0	1	0	0	0	0	5
3		137	1	26	1	0	0	0	0	0	1	0	0	0	0	1	0	0	0	0	5
3		140	2	16	0	0	0	0	0	0	1	0	0	0	1	0	0	0	0	0	3
3		143	2	16	0	0	0	0	0	0	1	0	0	0	0	1	0	0	0	0	5
3		148	1	35	1	0	0	0	0	0	1	0	0	1	0	0	0	0	0	0	2
3		152	1	44	2	0	0	0	0	0	1	1	0	0	0	0	0	0	0	0	1
3		152	2	70	4	0	0	0	0	0	1	1	0	0	0	0	0	0	0	0	1
3		153	1	45	2	0	1	0	0	0	0	1	0	0	0	0	0	0	0	0	1
3		157	2	35	1	0	0	0	0	0	1	0	0	0	0	0	0	0	0	1	0
3		160	1	15	0	0	0	0	0	0	1	0	0	0	1	0	0	0	0	0	3
3		171	1	99	9	0	0	0	0	0	1	0	0	0	0	0	1	0	0	0	6
3		175	1	65	3	0	0	0	0	0	1	0	0	0	1	0	0	0	0	0	3
3		175.5	1	20	0	0	0	0	0	0	1	0	1	0	0	0	0	0	0	0	4
3		205	1	28	1	0	0	0	0	0	1	0	0	0	0	1	0	0	0	0	5
3		205	2	30	1	0	0	0	0	0	1	0	0	0	0	1	0	0	0	0	5
3		208	1	50	2	0	1	0	0	0	0	0	0	0	0	0	1	0	0	0	6
3		209	2	35	1	0	0	0	0	0	1	0	0	0	0	0	1	0	0	0	6
3		212	1	60	3	0	0	0	0	0	1	0	1	0	0	0	0	0	0	0	4
3		215	2	20	0	0	0	0	0	0	1	0	0	0	0	1	0	0	0	0	5
3		216	1	35	1	0	0	0	0	1	0	1	0	0	0	0	0	0	0	0	1
3		225	1	14	0	0	0	0	0	0	1	0	0	0	0	0	0	0	0	1	0
3		226	1	99	9	0	0	0	0	0	1	0	0	0	1	0	0	0	0	0	3
3		231	1	14	0	0	0	0	0	0	1	0	0	1	0	0	0	0	0	0	2
3		232	1	39	2	0	0	0	0	0	1	0	0	0	1	0	0	0	0	0	3
3		237	1	35	1	0	0	0	0	0	1	0	0	0	1	0	0	0	0	0	3
3		247	2	41	2	0	0	0	0	0	1	0	0	0	0	1	0	0	0	0	5
3		252	1	99	9	0	0	0	0	0	1	0	0	1	0	0	0	0	0	0	2
3		259	2	55	3	0	0	0	0	0	1	0	0	0	0	0	0	0	0	1	0
3		260	1	12	0	0	0	0	0	0	1	0	0	0	1	0	0	0	0	0	3
3		263	1	12	0	0	0	0	0	0	1	0	1	0	0	0	0	0	0	0	4
3		265	1	21	1	0	0	0	0	0	1	1	0	0	0	0	0	0	0	0	1
3		277	1	17	0	0	0	0	0	0	1	0	0	0	0	0	0	0	0	1	0
3		309	2	33	1	0	0	0	0	0	1	0	0	0	0	0	1	0	0	0	6
3		313.5	1	35	1	0	0	0	0	1	0	1	0	0	0	0	0	0	0	0	1
3		315	1	16	0	0	0	0	0	0	1	1	0	0	0	0	0	0	0	0	1
3		330	1	22	1	0	0	0	0	0	1	0	1	0	0	0	0	0	0	0	4
3		340	1	50	2	0	0	0	0	0	1	0	0	1	0	0	0	0	0	0	2
3		340	2	19	0	0	0	0	0	0	1	0	0	1	0	0	0	0	0	0	2
3		349	1	61	3	0	0	0	0	0	1	0	0	0	1	0	0	0	0	0	3
3		349	1	59	3	0	0	0	0	0	1	0	0	0	1	0	0	0	0	0	3
3		356	1	13	0	0	0	0	0	0	1	0	0	1	0	0	0	0	0	0	2
3		362	1	35	1	1	0	0	0	0	0	1	0	0	0	0	0	0	0	0	1
3		371	2	35	1	0	0	0	0	0	1	0	0	0	1	0	0	0	0	0	3
3		373	1	18	0	0	0	0	0	0	1	0	0	0	1	0	0	0	0	0	3
3		373.5	2	29	1	0	0	0	0	0	1	0	0	0	0	0	0	0	1	0	8
3		375	1	99	9	0	0	0	0	0	1	0	0	0	1	0	0	0	0	0	3
3		380	1	66	4	0	0	0	0	0	1	0	0	1	0	0	0	0	0	0	2
3		388	1	28	1	0	0	0	0	0	1	0	1	0	0	0	0	0	0	0	4
3		390	1	46	2	0	0	0	0	0	1	0	0	0	0	0	0	1	0	0	7
3		391	1	21	1	0	0	0	1	0	0	0	1	0	0	0	0	0	0	0	4
3		403	1	60	3	0	0	0	0	0	1	0	0	0	0	0	0	0	0	1	0
3		405	1	22	1	0	0	0	0	0	1	0	0	1	0	0	0	0	0	0	2
3		406	1	60	3	0	0	0	0	0	1	0	0	0	0	0	1	0	0	0	6
3		407	1	54	3	0	0	0	1	0	0	0	0	0	0	0	0	0	0	1	0
3		409	1	50	2	0	0	0	0	1	0	0	1	0	0	0	0	0	0	0	4
3		409	1	37	2	0	0	0	0	1	0	0	1	0	0	0	0	0	0	0	4
3		409	1	45	2	0	0	0	0	1	0	0	1	0	0	0	0	0	0	0	4
3		409	1	50	2	0	0	0	0	1	0	0	1	0	0	0	0	0	0	0	4
3		409	1	52	3	0	0	0	0	1	0	0	1	0	0	0	0	0	0	0	4
3		409	1	62	3	0	0	0	0	1	0	0	1	0	0	0	0	0	0	0	4
3		412.5	1	75	4	0	0	0	0	0	1	0	1	0	0	0	0	0	0	0	4
3		1412	1	19	0	0	0	0	0	0	1	0	0	0	1	0	0	0	0	0	3
3		414	2	16	0	0	0	0	0	0	1	0	0	0	1	0	0	0	0	0	3
3		421	2	35	1	0	0	0	0	0	1	0	0	1	0	0	0	0	0	0	2
3		426	1	99	9	1	0	0	0	0	0	0	0	0	0	0	0	0	0	1	0
3		433	1	31	1	0	0	0	0	0	1	1	0	0	0	0	0	0	0	0	1
3		451	1	65	3	0	0	0	0	0	1	1	0	0	0	0	0	0	0	0	1
3		451	2	27	1	0	0	0	0	0	1	0	0	1	0	0	0	0	0	0	2
3		452	2	17	0	0	0	0	0	0	1	1	0	0	0	0	0	0	0	0	1
3		453	1	16	0	0	0	0	0	0	1	0	0	0	1	0	0	0	0	0	3
3		464.5	1	12	0	0	0	0	0	0	1	0	0	0	1	0	0	0	0	0	3
3		467	1	74	4	0	0	0	0	0	1	0	0	0	0	0	0	0	1	0	8
3		475	1	35	1	0	0	0	0	1	0	1	0	0	0	0	0	0	0	0	1
3		477	1	99	9	1	0	0	0	0	0	0	0	0	0	0	0	0	1	0	8
3		478	1	15	0	0	0	0	0	0	1	0	0	0	1	0	0	0	0	0	3
3		484	1	14	0	0	0	0	0	0	1	0	0	1	0	0	0	0	0	0	2
3		485	2	17	0	0	0	0	0	0	1	0	0	1	0	0	0	0	0	0	2
3		487	1	35	1	0	1	0	0	0	0	0	0	1	0	0	0	0	0	0	2
3		497	0	99	9	0	0	0	0	0	1	0	0	0	0	1	0	0	0	0	5
3		497	0	99	9	0	0	0	0	0	1	0	0	0	0	1	0	0	0	0	5
3		497	0	99	9	0	0	0	0	0	1	0	0	0	0	1	0	0	0	0	5
3		499	1	45	2	0	0	0	1	0	0	1	0	0	0	0	0	0	0	0	1
3		499.5	1	16	0	0	0	0	0	0	1	0	0	1	0	0	0	0	0	0	2
3		500	1	15	0	0	0	0	0	0	1	1	0	0	0	0	0	0	0	0	1
3		500	2	47	2	0	0	0	0	0	1	1	0	0	0	0	0	0	0	0	1
3		514	1	67	4	0	0	0	0	0	1	0	0	0	0	0	1	0	0	0	6
3		514	2	71	4	0	0	0	0	0	1	0	0	0	0	0	1	0	0	0	6
3		517	0	99	9	0	0	0	1	0	0	0	1	0	0	0	0	0	0	0	4
3		520	2	14	0	0	0	0	0	0	1	0	0	0	1	0	0	0	0	0	3
3		530	1	99	9	1	0	0	0	0	0	0	1	0	0	0	0	0	0	0	4
3		540.5	1	55	3	0	0	0	1	0	0	1	0	0	0	0	0	0	0	0	1
3		543	2	44	2	0	0	0	0	0	1	1	0	0	0	0	0	0	0	0	1
3		545	1	27	1	0	0	0	0	0	1	0	0	0	0	0	0	0	1	0	8
3		556	1	24	1	0	0	0	1	0	0	1	0	0	0	0	0	0	0	0	1
3		557.5	1	13	0	0	0	0	0	0	1	0	0	0	0	0	0	0	0	1	0
3		605	1	17	0	0	0	0	0	0	1	0	0	1	0	0	0	0	0	0	2
3		607	2	99	9	0	0	0	0	0	1	0	0	0	0	0	0	0	0	1	0
3		610	1	15	0	0	0	0	0	0	1	0	0	0	1	0	0	0	0	0	3
3		619	1	48	2	0	0	0	0	0	1	0	0	0	0	0	0	0	0	1	0
3		621	1	99	9	1	0	0	0	0	0	0	0	0	0	1	0	0	0	0	5
3		623	2	39	2	0	0	0	0	0	1	1	0	0	0	0	0	0	0	0	1
3		625	1	54	3	0	1	0	0	0	0	0	0	0	0	0	0	0	0	1	0
3		642	2	39	2	0	0	0	0	0	1	0	0	0	0	0	0	1	0	0	7
3		646	1	21	1	0	0	0	0	0	1	0	0	0	1	0	0	0	0	0	3
3		647	1	36	2	0	0	0	1	0	0	0	1	0	0	0	0	0	0	0	4
3		649	2	35	1	0	0	0	0	0	1	0	0	0	1	0	0	0	0	0	3
3		653	2	14	0	0	0	0	0	0	1	0	0	0	1	0	0	0	0	0	3
3		656	0	99	9	0	0	0	0	0	1	0	0	0	1	0	0	0	0	0	3
3		673	2	14	0	0	0	0	0	0	1	0	0	1	0	0	0	0	0	0	2
3		681	1	65	3	0	0	0	0	0	1	0	0	0	0	0	0	1	0	0	7
3		682	1	99	9	0	0	0	0	0	1	0	0	0	0	0	0	0	0	1	0
3		702	1	13	0	0	0	0	0	0	1	0	0	0	0	0	0	0	0	1	0
3		729	1	17	0	0	0	0	0	0	1	0	0	0	1	0	0	0	0	0	3
3		757	1	78	4	1	0	0	0	0	0	0	0	0	0	0	0	0	1	0	8
3		760	1	16	0	0	0	0	0	0	1	1	0	0	0	0	0	0	0	0	1
3		777	1	25	1	0	0	0	0	0	1	0	0	0	0	0	0	0	0	1	0
3		791	1	52	3	0	0	0	0	0	1	0	0	0	1	0	0	0	0	0	3
4		811	2	26	1	0	0	0	0	0	1	0	0	0	0	0	0	0	0	1	0
4		13	2	54	3	0	0	0	0	0	1	0	0	0	0	1	0	0	0	0	5
4		18	1	43	2	1	0	0	0	0	0	0	0	0	0	0	0	0	0	1	0
4		26	1	73	4	0	0	0	0	0	1	0	0	0	0	0	0	0	0	1	0
4		35	1	24	1	0	1	0	0	0	0	0	0	0	0	1	0	0	0	0	5
4		42	1	22	1	0	1	0	0	0	0	0	0	0	0	1	0	0	0	0	5
4		44	1	14	0	0	0	0	0	0	1	0	0	0	0	0	0	0	0	1	0
4		48	1	13	0	0	0	0	0	0	1	0	0	1	0	0	0	0	0	0	2
4		61.5	1	14	0	0	0	0	0	0	1	1	0	0	0	0	0	0	0	0	1
4		75	2	14	0	0	0	0	0	0	1	0	0	1	0	0	0	0	0	0	2
4		77	1	45	2	0	0	0	0	0	1	0	0	0	0	0	1	0	0	0	6
4		77	2	45	2	0	0	0	0	0	1	0	0	0	0	0	1	0	0	0	6
4		102.5	1	17	0	0	0	0	0	0	1	1	0	0	0	0	0	0	0	0	1
4		103	2	99	9	0	0	0	0	0	1	0	0	0	1	0	0	0	0	0	3
4		105	2	65	3	0	0	0	0	0	1	0	0	0	0	0	0	1	0	0	7
4		107	1	61	3	0	0	0	0	0	1	1	0	0	0	0	0	0	0	0	1
4		110	1	17	0	0	0	0	0	0	1	1	0	0	0	0	0	0	0	0	1
4		116	2	14	0	0	0	0	0	0	1	0	0	0	1	0	0	0	0	0	3
4		127	1	50	2	1	0	0	0	0	0	0	0	0	1	0	0	0	0	0	3
4		159	1	14	0	0	0	0	0	0	1	0	0	1	0	0	0	0	0	0	2
4		161	1	45	2	0	0	0	0	0	1	1	0	0	0	0	0	0	0	0	1
4		161	2	19	0	0	0	0	0	0	1	1	0	0	0	0	0	0	0	0	1
4		163	1	26	1	1	0	0	0	0	0	0	0	0	0	0	0	0	0	1	0
4		164	2	29	1	0	0	0	0	0	1	1	0	0	0	0	0	0	0	0	1
4		166	1	99	9	0	0	0	0	0	1	0	0	0	0	1	0	0	0	0	5
4		169	1	14	0	0	0	0	0	0	1	1	0	0	0	0	0	0	0	0	1
4		176	1	72	4	0	0	0	0	0	1	0	1	0	0	0	0	0	0	0	4
4		202	1	99	9	0	0	0	0	1	0	1	0	0	0	0	0	0	0	0	1
4		227	1	61	3	1	0	0	0	0	0	1	0	0	0	0	0	0	0	0	1
4		234	2	15	0	0	0	0	0	0	1	0	0	1	0	0	0	0	0	0	2
4		242	1	14	0	0	0	0	0	0	1	0	0	0	0	0	0	0	0	1	0
4		241	1	13	0	0	0	0	0	0	1	0	0	1	0	0	0	0	0	0	2
4		244	1	81	5	1	0	0	0	0	0	0	0	0	0	0	0	0	0	1	0
4		253.5	1	50	2	0	0	0	0	0	1	1	0	0	0	0	0	0	0	0	1
4		267	1	99	9	0	0	0	0	0	1	0	0	0	0	1	0	0	0	0	5
4		267	2	70	4	0	0	0	0	0	1	0	0	0	0	1	0	0	0	0	5
4		267	2	99	9	0	0	0	0	0	1	0	0	0	0	1	0	0	0	0	5
4		268	1	20	0	0	1	0	0	0	0	0	0	0	0	1	0	0	0	0	5
4		269	2	99	9	0	0	0	0	0	1	0	0	0	1	0	0	0	0	0	3
4		272	2	14	0	0	0	0	0	0	1	0	0	1	0	0	0	0	0	0	2
4		280	1	40	2	0	0	0	0	0	1	0	0	0	0	0	0	0	0	1	0
4		304	1	16	0	0	0	0	0	0	1	1	0	0	0	0	0	0	0	0	1
4		306	1	51	3	1	0	0	0	0	0	0	0	1	0	0	0	0	0	0	2
4		316	1	14	0	0	0	0	0	0	1	0	0	1	0	0	0	0	0	0	2
4		317	2	45	2	1	0	0	0	0	0	1	0	0	0	0	0	0	0	0	1
4		319	1	99	9	1	0	0	0	0	0	0	0	0	0	0	0	0	0	1	0
4		324	1	46	2	0	0	0	0	0	1	0	0	1	0	0	0	0	0	0	2
4		333	2	35	1	0	0	0	0	0	1	0	0	1	0	0	0	0	0	0	2
4		339	2	15	0	0	0	0	0	0	1	1	0	0	0	0	0	0	0	0	1
4		334	2	38	2	0	0	0	0	0	1	0	0	0	0	0	1	0	0	0	6
4		345	1	14	0	0	0	0	0	0	1	1	0	0	0	0	0	0	0	0	1
4		351	1	30	1	0	0	0	0	0	1	0	0	0	1	0	0	0	0	0	3
4		357	1	99	9	0	1	0	0	0	0	0	0	0	0	0	0	1	0	0	7
4		360	1	22	1	0	0	0	0	0	1	0	0	0	0	1	0	0	0	0	5
4		364	1	55	3	0	0	0	0	0	1	0	0	0	1	0	0	0	0	0	3
4		364	2	85	5	0	0	0	0	0	1	1	0	0	0	0	0	0	0	0	1
4		379	1	45	2	0	0	0	0	0	1	0	0	0	1	0	0	0	0	0	3
4		381	1	99	9	0	0	0	0	0	1	0	0	1	0	0	0	0	0	0	2
4		388	1	28	1	0	0	0	0	0	1	0	0	0	0	0	0	0	0	1	0
4		389	2	25	1	0	0	0	0	0	1	0	0	1	0	0	0	0	0	0	2
4		411	1	50	2	0	0	0	0	0	1	0	1	0	0	0	0	0	0	0	4
4		423.5	1	99	9	0	0	0	0	0	1	0	1	0	0	0	0	0	0	0	4
4		434	1	35	1	0	0	0	0	0	1	0	0	0	0	0	0	0	0	1	0
4		443	1	59	3	0	0	0	0	0	1	0	0	0	0	0	0	0	0	1	0
4		451	1	14	0	0	0	0	0	0	1	0	0	0	1	0	0	0	0	0	3
4		457	2	16	0	0	0	0	0	0	1	0	0	1	0	0	0	0	0	0	2
4		458	1	41	2	0	0	0	0	0	1	0	1	0	0	0	0	0	0	0	4
4		459	2	18	0	0	0	0	0	0	1	0	0	0	1	0	0	0	0	0	3
4		460	2	13	0	0	0	0	0	0	1	0	0	0	1	0	0	0	0	0	3
4		464	1	52	3	0	0	0	0	1	0	0	1	0	0	0	0	0	0	0	4
4		465	1	18	0	0	0	0	0	0	1	0	0	0	1	0	0	0	0	0	3
4		470	2	14	0	0	0	0	0	0	1	0	0	1	0	0	0	0	0	0	2
4		472	1	99	9	0	0	0	0	0	1	0	0	0	0	0	1	0	0	0	6
4		474	1	46	2	0	0	0	0	0	1	0	0	0	0	0	1	0	0	0	6
4		476	1	15	0	0	0	0	0	0	1	0	0	1	0	0	0	0	0	0	2
4		476	2	15	0	0	0	0	0	0	1	0	0	1	0	0	0	0	0	0	2
4		479	1	71	4	0	0	0	0	0	1	0	0	0	1	0	0	0	0	0	3
4		481	2	14	0	0	0	0	0	0	1	0	0	1	0	0	0	0	0	0	2
4		491	1	16	0	0	0	0	0	0	1	0	0	0	1	0	0	0	0	0	3
4		492	1	18	0	0	0	0	0	0	1	0	0	0	1	0	0	0	0	0	3
4		493	1	17	0	0	0	0	0	0	1	0	0	0	1	0	0	0	0	0	3
4		495	1	14	0	0	0	0	0	0	1	1	0	0	0	0	0	0	0	0	1
4		496	1	14	0	0	0	0	0	0	1	0	0	1	0	0	0	0	0	0	2
4		498	2	36	2	0	0	0	0	0	1	0	0	0	0	0	0	0	0	1	0
4		504	1	38	2	0	0	0	0	0	1	1	0	0	0	0	0	0	0	0	1
4		506	2	14	0	0	0	0	0	0	1	0	0	0	1	0	0	0	0	0	3
4		508	2	98	6	0	0	0	0	0	1	0	0	0	0	0	0	0	1	0	8
4		510	1	71	4	1	0	0	0	0	0	0	1	0	0	0	0	0	0	0	4
4		521	1	63	3	0	0	0	0	0	1	0	1	0	0	0	0	0	0	0	4
4		523	1	86	5	0	0	0	0	0	1	1	0	0	0	0	0	0	0	0	1
4		525	1	87	5	0	0	0	0	0	1	1	0	0	0	0	0	0	0	0	1
4		525.5	1	57	3	0	0	0	0	0	1	0	0	0	0	0	1	0	0	0	6
4		525.5	2	41	2	0	0	0	0	0	1	0	0	0	0	0	1	0	0	0	6
4		528	1	66	4	0	0	0	0	0	1	0	0	0	0	0	0	1	0	0	7
4		529	1	78	4	0	0	0	0	0	1	1	0	0	0	0	0	0	0	0	1
4		529	1	44	2	0	1	0	0	0	0	0	0	0	1	0	0	0	0	0	3
4		535	1	60	3	0	0	0	0	0	1	1	0	0	0	0	0	0	0	0	1
4		546	2	79	4	0	0	0	0	0	1	1	0	0	0	0	0	0	0	0	1
4		546	2	57	3	0	0	0	0	0	1	1	0	0	0	0	0	0	0	0	1
4		547	1	55	3	0	0	0	0	0	1	0	0	0	0	0	0	0	0	1	0
4		549	2	18	0	0	0	0	0	0	1	0	0	0	1	0	0	0	0	0	3
4		550	1	66	4	1	0	0	0	0	0	0	0	0	0	0	0	0	0	1	0
4		552	1	14	0	0	0	0	0	0	1	0	0	0	1	0	0	0	0	0	3
4		554	2	36	2	0	0	0	0	0	1	0	0	0	0	0	0	0	1	0	8
4		558	1	55	3	0	0	0	0	0	1	0	0	1	0	0	0	0	0	0	2
4		565	2	12	0	0	0	0	0	0	1	0	0	1	0	0	0	0	0	0	2
4		570	1	87	5	0	0	0	0	0	1	0	0	0	0	0	0	1	0	0	7
4		602	2	55	3	0	0	0	0	0	1	0	0	1	0	0	0	0	0	0	2
4		611	2	16	0	0	0	0	0	0	1	0	0	1	0	0	0	0	0	0	2
4		611	2	15	0	0	0	0	0	0	1	0	0	1	0	0	0	0	0	0	2
4		612	1	15	0	0	0	0	0	0	1	1	0	0	0	0	0	0	0	0	1
4		613	1	83	5	1	0	0	0	0	0	0	0	0	0	0	0	0	1	0	8
4		614	1	35	1	0	0	0	0	1	0	0	0	0	0	0	0	0	1	0	8
4		616	1	15	0	0	0	0	0	0	1	0	0	1	0	0	0	0	0	0	2
4		626	1	74	4	0	0	0	0	0	1	0	0	0	0	0	0	0	1	0	8
4		626	2	70	4	0	0	0	0	0	1	0	0	0	0	0	0	0	1	0	8
4		624	1	65	3	0	0	0	0	0	1	0	0	0	0	0	1	0	0	0	6
4		624	2	65	3	0	0	0	0	0	1	0	0	0	0	0	1	0	0	0	6
4		624	2	45	2	0	0	0	0	0	1	0	0	0	0	0	1	0	0	0	6
4		629	2	14	0	0	0	0	0	0	1	0	0	1	0	0	0	0	0	0	2
4		632	1	55	3	0	0	0	0	0	1	0	1	0	0	0	0	0	0	0	4
4		634	2	17	0	0	0	0	0	0	1	0	0	1	0	0	0	0	0	0	2
4		634	2	17	0	0	0	0	0	0	1	0	0	1	0	0	0	0	0	0	2
4		635	2	20	0	0	0	0	0	0	1	0	0	0	1	0	0	0	0	0	3
4		636	1	14	0	0	0	0	0	0	1	0	0	1	0	0	0	0	0	0	2
4		638	2	16	0	0	0	0	0	0	1	0	0	1	0	0	0	0	0	0	2
4		646	1	35	1	0	0	0	0	0	1	0	0	0	0	0	1	0	0	0	6
4		646	2	35	1	0	0	0	0	0	1	0	0	0	0	0	1	0	0	0	6
4		648	1	14	0	0	0	0	0	0	1	0	0	1	0	0	0	0	0	0	2
4		650	1	78	4	0	0	0	0	0	1	1	0	0	0	0	0	0	0	0	1
4		651	2	13	0	0	0	0	0	0	1	0	0	1	0	0	0	0	0	0	2
4		652	1	41	2	0	0	0	0	0	1	0	0	0	0	0	1	0	0	0	6
4		652	1	37	2	0	0	0	0	0	1	0	0	0	0	0	1	0	0	0	6
4		652	1	34	1	0	0	0	0	0	1	0	0	0	0	0	1	0	0	0	6
4		652	2	43	2	0	0	0	0	0	1	0	0	0	0	0	1	0	0	0	6
4		663	2	16	0	0	0	0	0	0	1	0	0	0	1	0	0	0	0	0	3
4		664	1	85	5	0	0	0	0	0	1	1	0	0	0	0	0	0	0	0	1
4		664	2	85	5	0	0	0	0	0	1	1	0	0	0	0	0	0	0	0	1
4		666	1	40	2	0	0	0	0	0	1	1	0	0	0	0	0	0	0	0	1
4		667	1	99	9	0	0	0	0	0	1	0	0	0	1	0	0	0	0	0	3
4		668	1	13	0	0	0	0	0	0	1	0	0	1	0	0	0	0	0	0	2
4		674	2	13	0	0	0	0	0	0	1	0	0	1	0	0	0	0	0	0	2
4		677	1	99	9	0	0	0	0	0	1	0	0	0	1	0	0	0	0	0	3
4		684	1	17	0	0	0	0	0	0	1	0	0	0	1	0	0	0	0	0	3
4		703	1	13	0	0	0	0	0	0	1	1	0	0	0	0	0	0	0	0	1
4		705	1	17	0	0	0	0	0	0	1	0	0	0	1	0	0	0	0	0	3
4		706	1	15	0	0	0	0	0	0	1	0	0	1	0	0	0	0	0	0	2
4		710	1	14	0	0	0	0	0	0	1	1	0	0	0	0	0	0	0	0	1
4		713	2	28	1	0	0	0	0	0	1	1	0	0	0	0	0	0	0	0	1
4		717	1	58	3	0	0	0	0	1	0	0	0	0	0	0	0	0	0	1	0
4		722	2	44	2	0	0	0	0	0	1	0	0	1	0	0	0	0	0	0	2
4		722	2	22	1	0	0	0	0	0	1	0	0	1	0	0	0	0	0	0	2
4		723	1	39	2	0	0	0	0	0	1	0	0	0	0	0	0	1	0	0	7
4		726	1	15	0	0	0	0	0	0	1	0	0	1	0	0	0	0	0	0	2
4		734	1	25	1	0	0	0	0	0	1	0	0	1	0	0	0	0	0	0	2
4		738	1	68	4	0	0	0	0	0	1	0	0	1	0	0	0	0	0	0	2
4		741	1	14	0	0	0	0	0	0	1	0	0	1	0	0	0	0	0	0	2
4		745	1	85	5	0	0	0	0	0	1	0	0	1	0	0	0	0	0	0	2
4		745	2	75	4	0	0	0	0	0	1	0	0	1	0	0	0	0	0	0	2
4		750	1	40	2	0	0	0	0	0	1	0	0	0	0	0	1	0	0	0	6
4		750	2	35	1	0	0	0	0	0	1	0	0	0	0	0	1	0	0	0	6
4		752	1	25	1	0	0	0	0	0	1	0	0	0	0	0	0	0	1	0	8
4		754	2	15	0	0	0	0	0	0	1	0	0	0	1	0	0	0	0	0	3
4		716	2	85	5	0	0	0	0	0	1	0	0	0	0	0	0	1	0	0	7
4		758	1	70	4	1	0	0	0	0	0	0	0	0	0	0	1	0	0	0	6
4		762	1	35	1	1	0	0	0	0	0	0	0	0	0	0	0	0	0	1	0
4		765	1	55	3	0	0	0	0	0	1	0	0	0	0	0	1	0	0	0	6
4		765	2	55	3	0	0	0	0	0	1	0	0	0	0	0	1	0	0	0	6
4		767	1	72	4	0	0	0	0	0	1	1	0	0	0	0	0	0	0	0	1
4		771	1	24	1	0	0	0	0	0	1	0	0	0	0	0	0	0	1	0	8
4		776	1	14	0	0	0	0	0	0	1	0	0	0	0	0	0	0	0	1	0
4		779	2	60	3	0	0	0	0	0	1	0	0	0	0	1	0	0	0	0	5
4		782	1	41	2	0	0	0	0	0	1	0	0	0	0	0	1	0	0	0	6
4		782	2	44	2	0	0	0	0	0	1	0	0	0	0	0	1	0	0	0	6
4		784	2	15	0	0	0	0	0	0	1	0	0	1	0	0	0	0	0	0	2
4		787	1	53	3	0	1	0	0	0	0	0	0	1	0	0	0	0	0	0	2
4		787	1	54	3	0	1	0	0	0	0	0	0	1	0	0	0	0	0	0	2
4		787	0	99	9	0	1	0	0	0	0	0	0	1	0	0	0	0	0	0	2
4		787	0	99	9	0	1	0	0	0	0	0	0	1	0	0	0	0	0	0	2
4		793	1	76	4	0	0	0	0	0	1	0	0	1	0	0	0	0	0	0	2
4		796	1	14	0	0	0	0	0	0	1	0	0	0	1	0	0	0	0	0	3
4		797	1	30	1	0	0	0	0	0	1	0	0	0	0	0	1	0	0	0	6
4		797	1	30	1	0	0	0	0	0	1	0	0	0	0	0	1	0	0	0	6
4		797	2	30	1	0	0	0	0	0	1	0	0	0	0	0	1	0	0	0	6
4		799	1	20	0	0	0	0	0	0	1	0	0	0	1	0	0	0	0	0	3
4		799	2	20	0	0	0	0	0	0	1	0	0	0	1	0	0	0	0	0	3
4		802	1	42	2	0	0	0	0	0	1	0	0	0	0	0	1	0	0	0	6
4		802	2	20	0	0	0	0	0	0	1	0	0	0	0	0	1	0	0	0	6
4		802	2	20	0	0	0	0	0	0	1	0	0	0	0	0	1	0	0	0	6
4		815	1	63	3	1	0	0	0	0	0	1	0	0	0	0	0	0	0	0	1
		834	2	18	0	0	0	0	0	0	1	0	0	0	1	0	0	0	0	0	3
