# Supplementary material for: Sex and age differences in the association between routine suicide newspaper reporting and change in admissions of suicidal patients: An investigation at an emergency and critical care center in Tokyo
Source: PLoS One. 2025 Aug 18;20(8):e0330343. doi: 10.1371/journal.pone.0330343 (PMC12360520; doi:10.1371/journal.pone.0330343)
Supplement: S4 — (XLSX) [file pone.0330343.s004.xlsx]

## Sheet: Sheet1
A_2ID	Sex	Age	AgeG	LT36	Phdamage	SBintent	Unemployed	NeverMarr	Trhistory	Livingalone	F1	F2	F3	F4	F6	OD	Cutting	Jumpingheight	Hunging
0	2	74	4	0	0	1	0	0	0	0	0	0	1	0	0	1	0	0	0
1	2	39	2	0	0	1	0	0	0	0	0	0	1	0	0	1	0	0	0
2	1	57	3	0	0	1	1	1	0	1	1	0	1	0	0	0	1	0	0
3	2	40	2	0	0	1	0	0	2	0	0	0	1	0	0	1	0	0	1
4	2	24	1	1	0	1	1	0	2	1	0	0	0	1	1	1	0	0	0
5	2	44	2	0	0	1	0	0	0	0	0	0	1	0	0	1	0	0	0
6	2	34	1	1	0	0	0	0	1	0	0	0	1	0	1	1	1	0	0
7	2	64	3	0	0	1	0	1	0	0	0	0	1	0	0	0	0	0	0
8	2	74	4	0	1	1	1	0	0	1	0	0	1	0	0	0	1	0	0
9	1	42	2	0	0	1	1	1	0	0	0	0	1	0	0	1	0	0	0
10	1	60	3	0	0	1	0	0	0	0	0	1	0	0	0	1	0	0	0
11	2	47	2	0	0	0	0	0	0	0	0	1	0	0	0	1	0	0	0
12	2	23	1	1	1	0	2	1	0	0	0	0	1	0	0	0	0	1	0
14	1	36	2	0	0	1	0	0	0	0	0	0	1	0	0	1	0	0	0
15	2	37	2	0	0	0	0	1	2	0	0	0	1	0	0	1	0	0	0
16	2	19	0	1	1	0	0	0	0	0	0	0	1	0	0	1	0	0	0
17	2	35	1	1	0	1	0	0	1	0	0	0	1	0	0	1	0	0	0
18	2	64	3	0	1	1	0	0	0	0	0	0	1	0	0	1	0	0	0
19	2	51	3	0	0	0	0	0	0	0	0	0	0	1	0	1	0	0	0
20	2	15	0	1	0	0	0	1	0	0	0	0	0	1	0	1	0	0	0
21	2	61	3	0	0	1	1	2	0	1	0	0	1	0	0	1	0	0	0
21	1	73	4	0	1	1	1	1	0	1	0	0	1	0	0	0	0	0	0
22	2	41	2	0	1	0	1	0	2	1	1	0	0	0	0	1	0	0	0
23	2	52	3	0	1	1	1	0	1	0	0	0	1	0	0	1	0	0	0
25	1	43	2	0	0	0	1	1	1	0	0	1	0	0	0	1	0	0	0
26	2	60	3	0	0	1	0	0	1	0	0	0	1	0	0	1	0	0	0
27	2	27	1	1	1	0	2	2	2	1	0	1	0	0	0	0	0	1	0
29	1	54	3	0	0	1	2	0	1	0	0	1	0	0	0	1	0	0	0
30	2	33	1	1	0	1	0	0	0	0	0	0	1	0	0	1	0	0	0
31	2	20	0	1	0	0	0	1	0	0	0	0	0	0	1	1	0	0	0
32	2	23	1	1	0	0	0	1	0	1	0	0	1	0	1	1	0	0	0
33	1	21	1	1	1	1	0	1	0	0	0	0	0	1	0	1	0	0	0
34	2	22	1	1	1	0	0	1	0	1	0	0	1	0	0	0	1	0	0
36	2	27	1	1	0	0	0	1	0	1	0	0	1	0	0	1	0	0	1
37	2	22	1	1	1	0	0	1	0	1	0	0	0	0	0	0	1	0	0
37	2	32	1	1	0	0	0	1	0	0	0	0	0	1	0	1	1	0	0
38	2	26	1	1	1	1	1	1	0	1	0	0	0	0	0	0	0	1	0
39	1	57	3	0	0	0	0	0	0	1	0	0	1	0	0	0	1	0	0
40	1	67	4	0	1	1	1	1	0	1	0	0	1	0	0	0	0	0	0
41	1	29	1	1	0	0	0	0	0	0	0	0	1	0	0	1	0	0	0
42	2	53	3	0	0	0	1	1	1	1	0	0	1	0	0	1	1	0	0
43	2	28	1	1	0	0	2	1	0	1	0	0	1	0	0	1	0	0	0
44	2	25	1	1	0	1	1	2	1	2	0	1	0	0	0	1	0	0	0
45	2	24	1	1	1	1	1	1	1	0	0	0	0	1	0	1	0	1	0
46	2	34	1	1	1	1	0	0	1	0	0	0	1	0	0	0	0	1	0
46.5	1	45	2	0	1	1	1	0	1	1	0	1	0	0	0	0	0	1	0
47	2	24	1	1	1	1	0	1	0	0	0	0	1	0	0	1	0	0	0
48	2	21	1	1	0	1	1	1	1	0	0	1	0	0	0	1	0	0	0
49	1	52	3	0	0	1	1	1	0	1	0	0	1	0	0	1	0	0	0
50	2	40	2	0	1	0	1	1	0	0	0	0	0	0	0	0	0	1	0
51	2	91	5	0	1	1	1	0	0	0	0	0	1	0	0	0	0	1	0
52	2	33	1	1	1	1	0	0	0	0	1	0	1	0	0	1	0	0	0
53	1	44	2	0	0	1	0	0	0	1	0	0	1	0	0	1	0	0	0
54	2	22	1	1	0	1	0	1	1	1	1	0	1	1	0	1	0	0	0
55	2	24	1	1	1	1	1	1	0	0	0	0	0	1	0	0	0	1	0
56	2	22	1	1	0	0	0	0	0	0	0	0	1	0	0	1	1	0	0
57	1	68	4	0	0	1	0	0	0	0	0	0	0	1	0	0	1	0	0
58	2	31	1	1	0	0	1	1	0	0	0	1	0	0	0	1	0	0	0
59	1	22	1	1	0	0	0	1	0	0	0	0	1	0	0	1	0	0	0
60	2	35	1	1	0	0	0	0	1	0	0	0	1	0	0	1	0	0	0
61	1	44	2	0	0	0	0	0	0	0	0	0	1	0	0	0	1	0	0
62	2	27	1	1	1	1	1	1	0	1	0	0	0	0	1	0	0	1	0
63	1	62	3	0	0	1	2	1	2	0	0	0	0	0	0	1	1	0	0
64	1	24	1	1	0	1	0	1	2	0	0	0	1	0	0	1	0	1	0
65	2	21	1	1	0	1	1	1	1	1	0	0	0	1	0	1	0	0	0
66	2	59	3	0	0	0	0	0	0	0	0	0	1	0	0	0	1	0	0
67	2	43	2	0	0	0	1	1	0	0	0	0	1	0	0	1	0	0	0
68	2	27	1	1	0	0	2	0	0	0	0	0	0	1	0	1	0	0	0
69	2	27	1	1	0	1	2	1	2	2	0	0	1	0	0	0	0	0	1
70	2	71	4	0	1	1	2	0	0	0	0	0	1	0	0	0	0	1	0
71	2	25	1	1	0	0	0	0	2	0	0	0	1	0	0	1	0	0	0
72	1	27	1	1	1	0	1	1	0	0	0	0	0	0	0	1	0	0	0
73	1	53	3	0	1	0	1	1	0	0	0	1	0	0	0	0	0	1	0
74	2	31	1	1	0	1	2	1	2	1	0	0	1	0	0	1	0	0	0
75	2	40	2	0	0	1	0	1	2	1	0	0	0	0	1	1	0	0	0
76	1	44	2	0	0	1	0	0	1	0	0	0	1	0	0	1	0	0	0
77	1	77	4	0	0	1	0	0	0	0	1	0	0	0	0	0	0	0	1
78	1	49	2	0	0	0	1	1	0	1	1	0	0	0	0	1	0	0	0
79	1	34	1	1	0	0	0	0	0	0	0	0	1	0	0	1	0	0	0
80	2	52	3	0	0	0	1	0	0	0	0	1	0	0	0	1	0	0	0
80	2	26	1	1	0	0	0	1	0	0	0	0	1	0	0	1	0	0	0
81	2	45	2	0	1	1	0	0	0	0	0	0	1	0	0	0	0	1	0
82	2	78	4	0	0	0	1	2	0	0	0	0	1	1	0	1	0	0	0
83	2	40	2	0	0	0	0	0	1	0	1	0	0	0	0	1	0	0	0
84	1	46	2	0	0	1	1	2	2	1	0	1	0	0	0	1	0	0	0
85	2	38	2	0	0	0	1	2	2	1	0	0	1	0	0	1	0	0	0
86	2	26	1	1	0	0	2	2	0	0	0	0	1	1	0	1	0	0	0
87	1	44	2	0	0	1	2	2	2	2	0	0	1	0	0	1	0	0	0
88	2	45	2	0	1	1	0	0	0	0	0	0	1	0	0	0	0	1	0
88	1	25	1	1	0	1	0	1	0	1	0	0	1	0	0	0	0	0	0
90	2	25	1	1	0	1	1	1	0	1	0	0	1	0	1	0	0	0	0
91	2	22	1	1	0	1	2	1	2	1	0	0	1	0	0	1	1	0	0
92	1	23	1	1	0	1	0	1	0	0	0	0	1	0	0	1	0	0	0
93	2	53	3	0	0	1	0	2	0	1	0	0	1	0	0	1	0	0	0
94	2	28	1	1	0	0	2	2	2	2	0	1	0	0	0	1	0	0	0
95	2	14	0	1	0	0	0	1	0	0	0	0	0	0	1	0	0	1	0
96	1	49	2	0	0	0	0	2	0	1	0	0	1	1	0	0	1	0	0
97	2	48	2	0	0	1	1	2	2	1	1	0	1	0	0	0	0	0	1
98	1	46	2	0	1	1	0	2	0	1	0	0	0	1	0	0	0	0	1
99	1	58	3	0	0	1	2	0	0	0	0	0	1	0	0	1	0	0	0
100	2	35	1	1	0	1	0	0	0	0	0	0	1	1	0	1	0	0	0
101	2	82	5	0	0	1	0	0	1	0	0	0	1	0	0	1	0	0	0
102	1	34	1	1	0	1	1	2	2	1	0	1	0	0	0	1	0	0	0
103	1	19	0	1	1	1	0	1	0	1	0	0	0	0	0	0	0	1	1
104	1	28	1	1	0	0	2	1	2	1	0	0	1	0	0	1	0	0	0
105	2	35	1	1	0	1	2	1	2	1	0	0	1	0	0	1	0	0	0
106	1	42	2	0	1	1	1	1	2	1	0	0	0	0	0	0	1	0	0
107	2	45	2	0	0	1	0	0	0	0	0	0	1	0	0	1	0	0	0
108	2	56	3	0	0	0	0	0	0	0	0	0	0	1	0	0	0	0	0
109	2	39	2	0	0	1	0	0	2	0	0	0	1	0	0	1	0	0	0
109	2	45	2	0	0	0	2	1	2	1	0	0	1	0	0	1	0	0	0
110	1	42	2	0	0	0	2	1	2	0	0	1	0	0	0	1	0	0	0
111	2	82	5	0	1	1	1	0	0	0	0	0	1	0	0	0	1	0	0
112	2	49	2	0	1	1	2	0	0	1	1	0	0	0	1	0	0	1	0
113	2	20	0	1	0	0	2	1	1	0	0	0	0	1	1	1	1	0	0
114	2	84	5	0	1	1	1	0	0	1	0	0	1	0	0	1	1	0	0
115	2	61	3	0	0	0	0	0	1	0	0	0	1	0	0	1	0	0	0
116	2	44	2	0	1	0	0	0	1	0	0	0	1	0	0	1	0	0	0
117	2	60	3	0	0	0	1	0	0	0	0	0	0	1	0	1	1	0	0
119	1	41	2	0	1	0	2	0	0	0	0	0	1	0	0	1	0	0	0
120	2	22	1	1	0	0	0	1	2	0	0	0	1	0	0	1	0	0	0
121	2	58	3	0	0	1	0	0	0	0	0	0	0	0	0	0	1	0	1
122	2	29	1	1	1	0	2	1	1	0	0	0	0	0	0	0	0	1	0
123	2	24	1	1	0	0	2	1	2	2	0	0	0	1	0	1	0	0	0
124	2	68	4	0	1	1	0	0	0	0	0	0	1	0	0	0	1	0	0
125	2	40	2	0	0	0	0	0	0	0	0	0	1	0	0	1	0	0	0
126	1	39	2	0	0	0	0	0	0	0	0	0	1	0	0	0	1	0	0
127	2	36	2	0	0	0	0	0	0	0	0	0	1	0	0	1	0	0	0
128	2	45	2	0	1	1	1	1	0	0	0	1	0	0	0	0	1	0	0
129	2	85	5	0	1	1	1	0	0	0	0	0	1	0	0	1	0	0	0
130	1	24	1	1	0	1	0	1	0	1	0	1	0	0	0	0	0	0	0
131	2	17	0	1	0	0	1	1	0	0	0	0	0	0	0	1	0	0	0
132	2	33	1	1	0	0	0	1	1	0	0	0	0	0	1	1	0	0	0
133	1	21	1	1	0	0	0	1	0	0	0	1	0	0	0	1	0	0	0
134	1	31	1	1	0	1	1	1	0	1	1	0	0	0	0	1	0	0	0
135	2	66	4	0	1	1	0	0	0	0	0	0	1	0	0	0	0	1	0
136	2	34	1	1	0	0	0	0	1	0	1	0	0	0	1	1	0	0	0
137	2	35	1	1	0	0	0	0	1	1	0	0	0	0	1	1	0	0	0
138	2	35	1	1	0	0	0	0	0	0	0	0	1	1	0	1	0	0	0
138	2	49	2	0	1	1	2	1	2	0	0	0	1	0	0	0	0	1	0
139	1	42	2	0	0	1	1	1	0	1	0	0	1	0	0	1	0	0	0
140	1	52	3	0	0	1	2	1	2	0	0	1	0	0	0	1	0	0	0
141	1	27	1	1	0	0	2	1	2	1	0	1	0	0	0	1	0	0	0
142	1	80	4	0	1	1	1	0	0	0	0	0	1	0	0	0	0	0	0
143	2	60	3	0	0	1	0	0	0	0	0	0	1	0	0	1	0	0	0
144	2	45	2	0	0	1	2	0	2	0	0	0	1	0	0	1	0	0	0
145	2	33	1	1	0	1	2	1	2	0	0	0	0	0	1	1	0	0	0
146	2	41	2	0	1	1	0	0	0	0	0	0	1	0	0	0	0	1	0
148	2	76	4	0	0	1	1	1	0	1	0	0	0	0	0	1	0	0	0
149	2	38	2	0	0	0	2	0	0	0	0	0	1	0	0	1	0	0	0
150	2	30	1	1	0	0	0	1	0	0	0	0	1	0	0	1	0	0	0
151	2	40	2	0	0	1	2	1	2	0	0	0	1	0	0	1	0	0	0
152	2	28	1	1	0	0	2	1	2	1	0	0	0	1	0	1	0	0	0
153	1	37	2	0	0	1	0	1	2	1	0	0	1	0	0	1	0	0	0
153	2	45	2	0	1	1	0	0	1	0	0	0	0	0	0	1	0	0	0
154	1	63	3	0	0	1	2	0	2	0	0	0	0	0	0	1	0	0	0
155	1	23	1	1	0	1	1	1	2	1	0	1	0	0	0	1	0	0	0
156	1	30	1	1	0	0	0	0	0	0	0	0	1	0	0	1	0	0	0
157	2	0	-1	-1	0	0	2	0	1	0	0	0	1	0	0	1	0	0	0
158	2	29	1	1	0	0	2	2	1	0	0	0	1	0	0	1	0	0	0
159	2	20	0	1	0	0	1	1	0	0	0	0	0	1	0	1	0	0	0
160	2	76	4	0	0	1	1	2	1	1	0	0	0	0	0	1	0	0	0
161	1	38	2	0	0	1	1	2	2	1	0	1	0	0	0	1	0	0	0
163	1	19	0	1	0	1	2	1	0	0	0	0	1	0	0	1	0	0	0
164	2	45	2	0	1	1	0	0	0	0	0	1	0	0	0	0	0	1	0
165	1	32	1	1	1	0	1	1	0	0	0	1	0	0	0	0	0	1	0
166	2	23	1	1	0	0	0	1	0	1	0	0	0	1	0	1	0	0	0
167	2	29	1	1	1	1	0	0	0	0	0	0	1	0	0	0	0	0	1
168	1	60	3	0	0	1	0	0	0	0	0	0	1	0	0	0	1	0	0
170	2	31	1	1	0	1	0	0	0	0	0	0	1	0	0	1	0	0	0
171	2	30	1	1	0	1	0	0	0	0	0	0	1	0	0	1	0	0	0
172	2	41	2	0	0	1	0	0	0	0	0	0	1	0	0	1	0	0	0
173	1	48	2	0	0	1	0	0	0	1	0	0	1	0	0	0	0	0	1
175	2	24	1	1	0	0	0	1	2	1	0	0	1	0	0	1	0	0	0
176	2	23	1	1	0	1	2	1	2	0	0	1	0	0	0	1	0	0	0
177	2	22	1	1	0	0	2	1	2	1	0	0	1	1	0	1	0	0	0
178	2	31	1	1	0	1	0	1	0	1	0	0	1	0	0	1	0	0	1
179	2	33	1	1	0	0	2	1	1	0	0	0	0	0	1	1	0	0	0
180	2	58	3	0	0	0	2	0	1	0	0	0	1	0	0	0	1	0	0
181	2	26	1	1	0	1	0	0	2	0	0	0	1	0	0	1	0	0	0
182	2	30	1	1	0	1	2	1	1	1	0	0	1	0	0	1	0	0	0
183	2	44	2	0	1	1	0	0	0	0	0	0	1	1	0	0	0	1	0
184	2	42	2	0	0	0	2	0	2	0	0	0	1	1	0	1	0	0	0
185	2	50	2	0	0	1	1	0	0	1	0	0	1	0	0	1	0	0	0
186	2	35	1	1	0	1	0	0	2	0	0	0	1	0	0	1	0	0	0
187	2	33	1	1	0	0	0	0	1	0	0	0	1	0	0	1	0	0	0
188	1	44	2	0	1	1	1	1	2	1	0	1	0	0	0	0	1	0	0
189	2	11	0	1	1	0	0	1	0	0	0	0	0	0	0	0	0	1	0
190	2	24	1	1	0	0	0	1	0	1	0	0	1	0	0	1	0	0	0
191	1	18	0	1	1	1	1	1	0	0	0	0	0	0	0	0	0	1	0
192	2	75	4	0	0	1	1	0	0	0	0	0	0	1	0	1	0	0	0
193	2	52	3	0	0	1	0	0	0	0	0	0	0	1	0	1	0	0	0
194	2	22	1	1	0	1	2	1	1	0	0	0	0	0	0	1	0	0	0
195	1	23	1	1	0	0	0	1	2	0	0	0	0	1	0	1	0	0	0
196	1	30	1	1	1	1	2	1	0	0	0	0	0	1	0	1	0	1	0
197	2	29	1	1	0	0	2	1	2	0	0	1	0	0	0	1	0	0	0
198	1	56	3	0	0	0	0	1	0	1	0	0	1	0	0	1	0	0	0
199	1	31	1	1	1	0	2	2	0	1	0	1	0	0	0	0	0	1	0
200	2	29	1	1	0	0	0	0	1	0	0	0	1	0	0	1	0	0	0
201	1	48	2	0	0	0	2	0	2	1	0	0	1	0	0	1	0	0	0
202	2	42	2	0	0	0	0	1	2	0	0	0	0	1	0	1	0	0	0
202	2	41	2	0	0	1	2	1	2	1	0	0	1	0	0	1	0	0	0
203	2	29	1	1	0	1	2	1	1	0	0	0	0	1	0	0	0	0	0
204	2	21	1	1	0	0	2	1	2	1	0	0	1	0	0	1	1	0	0
205	2	37	2	0	0	0	0	1	1	0	0	0	1	0	0	1	0	0	0
206	2	75	4	0	0	1	1	0	0	1	0	0	1	0	0	0	1	0	1
207	2	20	0	1	0	0	0	1	0	0	0	0	1	0	0	1	0	0	0
208	2	25	1	1	0	0	1	1	0	0	0	0	0	0	0	1	0	0	0
209	2	26	1	1	1	0	1	1	0	0	0	0	1	0	1	1	0	0	0
210	2	64	3	0	0	0	0	0	0	0	0	0	0	1	0	1	0	0	0
211	1	39	2	0	1	1	1	2	2	1	0	0	1	0	0	1	0	0	0
212	2	38	2	0	0	1	0	0	2	0	0	0	1	0	0	1	0	0	1
213	1	59	3	0	1	0	1	1	0	1	0	0	1	0	0	0	1	1	0
214	2	60	3	0	0	0	0	0	0	0	0	1	0	0	0	0	1	0	0
215	2	26	1	1	0	1	1	1	0	1	0	0	0	1	1	1	0	0	0
216	2	35	1	1	0	0	0	0	2	0	0	1	0	0	0	1	0	0	0
217	1	69	4	0	1	1	1	2	2	1	0	1	0	0	0	0	0	1	0
218	1	49	2	0	0	1	1	2	0	0	0	0	1	0	0	0	0	0	0
219	2	34	1	1	0	0	0	0	1	0	0	0	1	1	0	1	0	0	0
220	2	29	1	1	0	1	1	1	0	0	0	1	0	0	0	1	0	0	0
221	2	46	2	0	1	1	1	2	1	1	1	0	1	0	0	1	1	0	0
222	2	24	1	1	1	1	0	0	0	0	0	0	0	0	1	0	0	1	0
223	2	41	2	0	0	0	0	0	1	0	0	1	0	0	0	1	0	0	0
224	2	30	1	1	0	0	0	0	0	0	0	0	0	0	0	0	0	0	1
225	2	28	1	1	0	0	0	0	1	0	0	0	1	0	0	1	0	0	0
226	2	42	2	0	1	1	0	1	0	0	0	0	1	0	0	1	0	0	0
227	2	37	2	0	1	1	0	0	0	0	0	1	1	1	0	1	1	0	0
228	1	73	4	0	0	0	1	2	0	1	0	0	0	0	0	0	0	0	0
229	2	31	1	1	0	1	1	1	2	0	0	0	1	0	0	1	0	0	0
230	2	34	1	1	0	0	2	2	2	2	0	0	0	1	0	1	0	0	0
231	1	52	3	0	1	1	0	1	2	1	0	0	1	0	0	0	1	0	0
232	2	25	1	1	0	1	2	1	2	1	0	0	1	0	1	1	0	0	0
233	2	23	1	1	0	1	0	1	0	1	0	0	1	0	0	1	0	0	0
234	2	38	2	0	0	0	2	0	2	1	0	0	1	0	0	1	0	0	0
235	2	28	1	1	0	1	0	0	0	0	0	0	0	1	0	1	1	0	0
236	1	19	0	1	1	1	2	1	2	0	1	0	0	0	0	0	0	1	0
237	2	27	1	1	0	0	0	0	1	0	0	0	1	0	0	1	0	0	0
238	2	28	1	1	0	1	0	1	2	1	0	0	1	0	0	1	0	0	0
239	2	86	5	0	0	1	1	0	0	1	0	0	0	0	0	1	0	0	0
240	1	33	1	1	0	0	1	1	0	1	0	0	1	0	0	1	0	0	0
241	2	41	2	0	0	0	2	0	1	0	0	1	0	0	0	1	0	0	0
242	1	20	0	1	0	0	2	1	1	0	0	0	0	0	0	1	0	0	0
243	1	55	3	0	0	0	1	0	0	0	0	0	0	1	0	0	1	0	0
244	2	36	2	0	1	1	1	1	1	0	0	0	0	0	0	0	0	1	0
245	1	41	2	0	0	0	2	1	2	0	0	0	1	0	0	1	1	0	0
246	2	35	1	1	0	0	2	1	0	0	0	0	1	0	0	1	0	0	0
247	1	69	4	0	0	1	1	0	2	0	0	1	0	0	0	1	0	0	0
248	2	40	2	0	0	1	2	0	2	0	0	0	1	0	0	1	0	0	0
249	1	32	1	1	0	0	1	1	2	0	1	1	1	0	0	1	0	0	0
250	1	15	0	1	0	1	0	1	0	0	0	0	0	1	0	1	0	0	0
251	2	28	1	1	0	0	2	1	2	2	1	0	0	0	0	1	0	0	0
252	2	34	1	1	1	1	0	0	2	1	0	0	0	1	0	0	0	1	0
253	2	34	1	1	0	0	2	1	2	1	0	0	0	0	1	1	0	0	0
254	2	46	2	0	0	0	2	0	1	0	0	0	0	1	0	1	0	0	0
255	2	22	1	1	0	1	0	1	2	1	0	0	1	0	0	1	0	0	0
256	1	24	1	1	0	0	0	1	2	1	0	0	1	0	0	1	0	0	0
257	2	42	2	0	0	0	2	0	1	0	0	0	1	0	0	1	0	0	0
258	1	29	1	1	0	1	2	1	2	1	0	0	1	0	0	1	0	0	0
259	2	30	1	1	0	1	0	1	1	0	0	0	1	0	0	1	0	0	0
260	2	20	0	1	0	1	2	0	1	0	0	0	0	1	0	1	0	0	0
261	2	36	2	0	0	0	2	1	1	1	1	0	1	1	0	1	0	0	0
262	2	19	0	1	0	1	2	1	2	0	0	0	1	0	0	1	0	0	0
263	2	28	1	1	0	0	1	1	2	1	0	0	1	0	0	1	1	0	0
264	2	25	1	1	0	0	2	1	2	1	0	0	1	0	0	1	0	0	0
265	2	74	4	0	1	1	1	0	0	0	0	1	0	1	0	0	1	0	0
266	1	41	2	0	0	0	0	1	2	1	0	0	1	0	0	1	0	0	0
267	1	34	1	1	0	0	2	1	2	1	0	0	1	0	0	1	0	0	0
268	2	22	1	1	0	1	1	2	2	0	0	0	0	0	0	1	1	0	0
269	2	52	3	0	0	1	2	0	2	0	0	0	1	0	0	1	0	0	0
270	2	42	2	0	0	1	2	1	1	0	0	0	1	0	0	1	0	0	0
271	2	34	1	1	0	0	2	1	1	1	0	0	1	0	0	1	0	0	0
272	2	35	1	1	0	0	2	1	2	1	0	0	1	0	0	1	0	0	0
273	2	26	1	1	0	1	1	0	0	0	0	0	1	0	0	1	0	0	0
274	2	20	0	1	0	1	0	1	2	1	0	0	1	0	0	1	0	0	0
275	2	29	1	1	0	1	2	1	2	0	0	0	1	0	0	1	0	0	0
276	1	20	0	1	0	1	2	1	1	0	0	0	0	0	0	1	0	0	0
277	1	48	2	0	0	0	1	0	1	0	0	0	0	0	0	1	0	0	0
278	2	34	1	1	0	1	0	0	0	0	0	0	1	0	0	0	0	0	1
279	2	26	1	1	0	1	2	1	2	0	0	0	1	1	0	1	0	0	0
280	2	31	1	1	0	1	1	1	2	1	0	1	0	0	0	1	0	0	0
281	2	23	1	1	0	1	2	1	2	0	0	0	0	1	1	1	0	0	0
282	2	35	1	1	0	1	0	1	2	1	0	0	0	1	0	1	0	0	0
283	1	41	2	0	0	1	1	0	2	1	0	0	1	0	0	1	0	0	0
284	1	56	3	0	0	1	2	1	0	1	0	0	1	0	0	1	0	0	0
285	1	23	1	1	0	1	0	1	0	1	0	0	1	0	0	0	0	0	1
286	2	16	0	1	0	0	0	1	0	0	0	0	0	0	0	0	0	1	0
287	1	31	1	1	0	1	0	1	1	1	0	0	1	0	0	1	0	0	0
288	2	35	1	1	0	1	2	0	2	0	0	0	1	0	0	1	0	0	0
289	1	48	2	0	0	0	1	0	1	0	0	0	0	0	0	1	0	0	0
290	1	31	1	1	0	0	1	1	0	0	0	1	0	0	0	1	0	0	0
291	2	23	1	1	0	0	2	1	1	1	0	0	0	1	0	1	0	0	0
292	1	50	2	0	0	1	2	0	2	1	0	0	1	0	0	1	0	0	0
293	2	25	1	1	0	0	2	1	1	1	0	0	1	0	0	1	0	0	0
294	2	68	4	0	0	1	0	2	0	0	0	0	1	0	0	1	1	0	0
295	2	18	0	1	0	0	1	1	2	0	0	0	0	0	0	1	0	0	0
296	2	70	4	0	0	0	0	0	0	0	0	0	1	0	0	0	0	0	0
297	1	36	2	0	0	0	1	2	0	1	0	0	0	0	0	1	0	0	0
298	1	39	2	0	0	1	0	0	0	1	0	0	1	0	0	1	0	0	0
299	1	24	1	1	0	1	0	1	1	0	0	0	1	0	0	1	0	0	0
300	2	33	1	1	0	0	0	0	0	0	0	0	1	0	0	1	0	0	0
301	2	45	2	0	1	1	1	2	2	1	0	0	1	0	0	0	0	1	0
302	1	0	-1	-1	0	0	0	1	0	0	0	0	1	0	0	0	0	0	0
303	2	35	1	1	1	1	0	0	0	0	0	1	0	0	0	0	1	0	0
304	1	0	-1	-1	0	0	0	0	2	0	0	0	0	0	0	1	0	0	0
305	2	76	4	0	0	1	0	0	0	0	0	1	0	0	0	0	1	0	0
306	1	84	5	0	0	0	1	0	0	0	0	0	1	0	0	0	1	0	0
307	1	24	1	1	0	0	0	1	0	0	0	0	1	0	0	1	0	0	0
308	1	85	5	0	0	1	1	0	0	0	0	0	1	0	0	1	0	0	0
309	1	30	1	1	0	0	0	1	0	1	0	0	1	0	0	1	0	0	0
310	2	33	1	1	0	1	1	1	1	1	0	0	0	0	1	1	0	0	0
311	2	49	2	0	0	0	0	0	0	0	0	0	1	0	0	1	0	0	0
312	1	25	1	1	0	0	1	1	1	0	0	1	0	0	0	1	0	0	0
313	2	74	4	0	0	0	1	2	2	1	0	1	0	0	0	1	1	0	0
314	1	20	0	1	0	1	1	1	0	1	0	1	0	0	1	0	1	0	0
315	1	58	3	0	1	0	1	2	2	1	0	1	0	0	0	0	1	0	0
316	1	28	1	1	1	0	1	2	0	0	0	1	0	0	0	0	0	1	0
317	2	37	2	0	0	0	1	0	2	0	0	0	0	1	0	1	0	0	0
318	2	26	1	1	0	0	1	1	1	1	0	1	0	0	0	1	0	0	0
319	1	52	3	0	1	1	2	1	2	0	0	0	1	0	0	0	1	0	0
320	2	33	1	1	0	1	2	0	2	0	0	0	1	0	0	1	0	0	0
321	2	40	2	0	0	1	2	1	2	1	0	0	1	0	0	1	0	0	0
322	1	30	1	1	1	1	1	1	1	0	0	0	1	0	0	0	0	1	0
323	1	63	3	0	0	0	2	0	0	0	0	0	0	0	0	1	0	0	0
324	2	30	1	1	0	0	0	0	1	0	0	0	1	0	0	1	0	0	0
325	2	47	2	0	1	1	1	2	1	1	1	0	1	0	0	1	0	0	0
326	2	18	0	1	0	0	2	1	2	0	0	0	1	0	0	1	0	0	0
327	1	28	1	1	0	0	1	2	1	2	1	1	0	0	0	1	0	0	0
328	1	35	1	1	0	0	1	1	0	1	0	1	0	0	0	1	0	0	0
329	2	20	0	1	0	0	2	1	2	0	0	0	0	0	1	1	0	0	0
330	1	32	1	1	0	1	0	2	2	2	0	0	0	0	0	0	0	1	0
331	2	22	1	1	0	1	0	1	0	0	0	0	1	0	0	1	0	0	0
332	2	35	1	1	0	0	1	1	1	1	0	0	1	0	0	1	0	0	0
333	2	62	3	0	0	1	1	0	1	0	0	0	1	0	0	1	0	0	0
334	2	53	3	0	0	1	0	0	2	0	0	1	0	0	0	1	0	0	0
335	2	34	1	1	0	1	0	1	1	0	0	0	0	0	1	1	0	0	0
336	2	24	1	1	0	0	2	1	0	2	0	0	0	1	0	1	0	0	0
337	1	34	1	1	1	1	0	1	0	0	0	0	0	0	0	0	0	1	0
338	1	46	2	0	0	0	2	0	2	0	0	0	1	0	0	1	0	0	0
339	2	53	3	0	0	1	0	2	0	2	0	0	1	0	0	1	0	0	0
340	2	54	3	0	0	0	0	0	2	1	1	0	0	0	0	1	0	0	0
341	2	34	1	1	0	1	2	1	1	0	0	0	0	0	1	1	0	0	0
342	1	35	1	1	0	1	0	0	0	0	0	0	1	0	0	0	0	0	1
343	1	60	3	0	1	1	1	1	1	1	0	0	1	0	0	0	1	0	0
344	2	19	0	1	0	1	2	1	1	1	0	0	1	0	0	1	0	0	0
345	1	38	2	0	0	0	2	1	2	1	0	1	0	0	0	1	0	0	0
346	1	37	2	0	0	0	1	0	0	0	0	0	0	1	0	1	0	0	0
347	2	40	2	0	0	0	2	1	1	0	0	0	0	1	0	1	0	0	0
348	1	45	2	0	1	1	2	1	0	0	0	1	0	0	0	0	1	0	0
349	2	48	2	0	0	0	1	0	1	0	0	1	0	0	0	1	0	0	0
350	2	47	2	0	0	0	1	0	2	0	0	0	0	0	0	1	0	0	0
351	2	35	1	1	0	0	2	0	2	0	0	0	1	0	0	1	0	0	0
352	2	26	1	1	1	1	0	1	0	1	0	1	0	0	0	0	0	1	0
353	2	26	1	1	1	1	1	1	1	1	0	1	0	0	0	0	0	1	0
354	2	28	1	1	0	1	1	0	1	0	0	0	1	1	0	1	1	0	0
355	1	54	3	0	0	1	2	1	2	0	0	1	0	0	0	1	0	0	0
356	2	80	4	0	0	1	0	0	0	0	0	0	1	0	0	0	1	0	0
357	2	19	0	1	0	1	1	1	1	0	0	0	1	0	0	1	0	0	0
358	2	76	4	0	1	1	1	0	0	0	0	0	1	0	0	0	1	0	0
359	2	42	2	0	0	0	0	0	1	0	0	0	1	0	0	1	0	0	0
360	2	26	1	1	0	1	1	1	2	1	0	1	0	0	0	1	0	0	0
361	2	29	1	1	0	0	2	1	2	1	0	0	1	1	1	1	0	0	0
362	2	26	1	1	0	1	1	1	2	1	0	0	0	0	0	1	0	0	0
363	1	65	3	0	0	1	0	0	0	0	0	0	1	1	0	1	0	0	0
364	2	45	2	0	1	1	2	1	0	1	0	0	1	0	0	0	0	1	0
365	1	43	2	0	1	1	0	1	0	1	0	1	0	0	0	0	0	1	0
366	1	45	2	0	0	1	0	1	0	0	0	1	0	0	0	0	0	1	0
367	1	24	1	1	0	1	0	1	0	0	0	0	1	0	0	1	0	0	0
368	1	35	1	1	1	1	1	1	2	1	0	1	0	0	0	0	0	1	0
369	1	26	1	1	0	1	0	1	0	1	0	0	1	0	0	1	0	0	0
370	2	56	3	0	0	0	2	0	1	0	0	0	1	0	0	1	0	0	0
371	2	38	2	0	0	0	2	1	2	1	0	0	1	1	0	1	0	0	0
372	2	50	2	0	0	0	0	0	0	0	0	0	1	0	0	1	0	0	0
373	2	42	2	0	0	1	1	0	2	0	0	1	0	0	0	1	0	0	0
374	2	23	1	1	0	1	2	1	2	1	0	1	0	0	0	1	0	0	0
375	1	61	3	0	0	0	2	2	0	1	0	0	1	0	0	1	0	0	0
376	2	34	1	1	0	1	0	0	0	0	0	1	0	0	0	1	0	0	0
377	2	29	1	1	0	1	1	1	2	1	0	0	1	0	0	1	0	0	0
378	1	33	1	1	1	1	0	1	0	1	0	0	1	0	0	0	1	0	0
379	2	27	1	1	0	0	0	1	2	1	0	0	1	0	0	1	0	0	0
380	1	72	4	0	1	1	1	2	2	1	0	0	1	0	0	0	1	0	0
381	2	45	2	0	0	1	2	1	2	1	0	0	1	0	0	1	0	0	0
382	2	53	3	0	0	1	1	0	0	0	0	0	1	0	0	1	0	0	0
383	2	66	4	0	0	0	2	2	0	0	0	0	0	0	0	1	1	0	0
384	1	37	2	0	1	1	2	0	2	0	0	0	1	0	0	1	0	0	0
385	1	22	1	1	0	1	2	1	2	0	0	0	0	0	0	1	0	0	0
386	2	26	1	1	0	0	0	0	1	0	0	0	0	0	1	1	0	0	0
387	1	31	1	1	0	0	1	0	0	0	0	1	0	0	0	0	1	0	0
388	2	58	3	0	1	1	1	2	1	0	0	0	1	0	0	0	0	1	0
389	1	30	1	1	0	0	1	1	1	0	0	1	0	0	0	1	0	0	0
390	2	49	2	0	0	1	2	0	0	1	0	0	1	0	0	1	0	0	0
391	2	51	3	0	0	1	1	2	0	0	0	1	0	0	0	0	1	1	0
392	2	38	2	0	0	0	2	2	2	2	0	1	0	0	0	1	0	0	0
394	2	73	4	0	1	1	1	2	0	1	0	0	1	0	0	0	0	1	0
395	2	27	1	1	0	1	0	1	0	0	0	0	1	0	0	1	0	0	0
396	2	36	2	0	0	0	2	0	2	0	0	0	1	0	0	1	0	0	0
397	1	50	2	0	1	0	1	2	2	1	1	0	0	0	0	0	1	1	0
398	2	57	3	0	0	1	0	0	2	0	0	0	1	0	0	0	0	0	0
399	2	31	1	1	0	0	2	1	1	1	0	0	0	1	0	1	1	0	0
400	2	44	2	0	0	1	0	0	2	0	0	0	1	0	0	1	0	0	0
401	2	75	4	0	0	0	0	2	2	0	0	1	0	0	0	0	0	0	0
402	1	43	2	0	0	0	1	2	2	1	0	0	1	0	0	1	0	0	0
403	2	28	1	1	0	0	1	0	2	1	0	0	1	0	0	1	0	0	0
404	1	25	1	1	0	1	1	2	2	1	0	1	0	0	0	1	0	0	0
405	1	44	2	0	1	1	0	0	2	0	0	0	1	0	0	0	0	0	1
406	2	30	1	1	0	1	0	0	2	0	0	0	0	1	1	0	0	0	1
407	2	28	1	1	1	0	1	2	1	0	0	1	0	0	0	0	0	1	0
408	2	25	1	1	0	0	1	2	1	0	0	0	1	0	0	1	0	0	0
409	2	31	1	1	0	0	2	1	1	1	0	0	0	1	0	1	1	0	0
410	2	42	2	0	0	0	2	0	1	0	0	1	0	0	0	1	0	0	0
411	1	37	2	0	0	1	0	1	0	1	0	0	1	0	0	1	1	0	0
412	2	27	1	1	0	0	1	1	1	1	0	0	1	0	0	1	0	0	0
413	1	41	2	0	1	1	2	2	2	2	0	1	0	0	0	0	0	1	0
414	2	39	2	0	1	0	2	1	0	0	0	0	1	0	0	0	0	1	0
415	1	23	1	1	1	1	0	1	0	1	1	0	1	0	0	1	0	0	0
416	2	42	2	0	0	0	1	1	0	0	0	0	1	0	0	1	0	0	0
417	1	16	0	1	0	1	0	1	0	0	0	0	1	1	0	1	0	0	0
418	2	58	3	0	1	1	0	0	0	1	0	0	1	0	0	0	1	0	0
419	2	20	0	1	0	1	0	1	1	0	0	0	1	0	0	1	0	0	0
420	2	40	2	0	0	0	0	2	2	0	0	0	1	0	0	1	0	0	0
421	1	32	1	1	0	0	1	1	0	0	0	1	0	0	0	1	0	0	0
422	1	55	3	0	1	1	1	1	0	1	0	0	1	0	0	0	1	0	0
423	1	42	2	0	0	0	0	0	0	0	0	0	1	0	0	1	0	0	0
424	1	24	1	1	0	1	1	1	2	1	0	1	0	0	0	1	0	0	0
425	2	51	3	0	0	0	1	0	2	0	0	0	1	0	0	1	0	0	0
426	2	21	1	1	0	1	0	1	0	1	0	0	1	0	0	1	0	0	0
427	1	35	1	1	0	0	2	0	2	0	0	0	0	1	0	1	0	0	0
428	2	47	2	0	0	0	0	0	1	0	0	0	1	1	0	1	0	0	0
429	2	39	2	0	0	0	0	0	1	0	0	0	1	0	0	1	0	0	0
430	1	33	1	1	0	1	1	1	1	0	1	0	0	0	0	1	0	0	0
431	2	23	1	1	0	1	2	1	0	0	0	0	1	0	0	1	0	0	0
432	2	72	4	0	0	1	0	0	0	0	0	0	0	0	0	0	0	0	1
433	2	34	1	1	0	1	1	1	1	1	0	0	0	0	1	1	0	0	0
434	2	71	4	0	0	1	1	0	0	1	0	0	1	0	0	0	0	1	0
435	2	36	2	0	0	1	0	0	2	0	0	0	1	1	0	1	0	0	0
436	1	37	2	0	0	1	2	2	2	1	0	0	1	0	0	1	0	0	0
436	2	38	2	0	0	1	1	1	1	0	0	0	0	0	0	1	1	0	0
437	1	32	1	1	0	1	2	2	1	1	0	0	0	0	0	1	0	0	0
438	1	54	3	0	0	1	0	0	0	1	0	0	1	0	0	0	0	0	0
438	1	16	0	1	0	0	0	1	0	0	0	0	0	0	0	0	0	1	0
439	2	26	1	1	0	0	2	1	2	1	0	0	1	0	0	1	0	0	0
440	2	26	1	1	0	0	0	0	1	0	0	0	1	0	0	1	0	0	0
441	1	34	1	1	0	1	1	0	2	0	0	1	0	0	0	0	0	1	0
442	2	63	3	0	1	0	0	0	2	0	0	0	1	0	0	1	0	0	0
443	1	40	2	0	0	1	0	0	1	0	0	1	0	0	0	0	1	0	0
444	1	35	1	1	0	0	1	0	1	0	0	0	1	0	0	1	0	0	0
445	2	34	1	1	0	1	0	0	2	0	0	0	1	0	0	1	0	0	0
446	2	33	1	1	1	0	1	2	1	1	0	0	1	1	0	1	0	0	0
447	2	28	1	1	0	1	1	2	1	0	0	0	1	1	0	1	0	0	0
448	2	54	3	0	0	0	1	2	2	1	0	1	0	0	0	1	0	0	0
449	2	37	2	0	1	1	0	1	0	1	0	0	0	0	0	0	1	0	0
450	1	54	3	0	0	1	2	2	0	1	0	0	1	0	0	1	0	0	0
451	2	46	2	0	0	1	1	2	2	1	0	0	1	1	0	1	0	0	0
452	2	44	2	0	0	0	0	0	0	0	0	0	1	0	0	1	0	0	0
453	2	77	4	0	0	1	1	0	0	1	0	0	1	0	0	1	0	0	0
454	1	70	4	0	0	0	1	2	1	1	1	0	0	0	0	0	1	0	0
455	2	22	1	1	1	1	2	1	2	0	0	0	0	0	1	0	0	0	0
456	1	22	1	1	1	1	2	0	2	1	0	0	1	0	0	1	0	1	0
457	2	14	0	1	0	0	0	1	0	0	0	0	0	0	0	1	0	0	0
458	2	16	0	1	0	1	2	1	2	0	0	0	1	0	0	1	0	0	0
459	2	26	1	1	0	1	0	0	0	0	0	0	1	0	0	1	0	0	0
460	1	41	2	0	0	1	2	2	2	1	1	0	0	0	0	0	0	0	1
461	1	50	2	0	1	1	0	1	0	1	0	0	1	0	0	0	1	0	0
462	2	22	1	1	0	1	0	0	2	0	0	0	1	0	0	1	0	0	0
463	2	62	3	0	1	0	0	0	1	0	0	1	0	0	0	0	0	1	0
464	2	41	2	0	0	1	0	1	0	0	0	0	1	0	0	1	0	0	0
465	2	20	0	1	0	1	0	1	0	1	0	0	1	0	0	1	0	0	0
466	2	36	2	0	0	0	2	2	2	2	0	0	0	0	1	1	0	0	0
467	1	21	1	1	0	1	1	1	1	1	0	1	0	0	0	1	1	0	0
468	2	34	1	1	0	1	0	2	1	0	0	0	0	0	1	1	0	0	0
469	2	49	2	0	0	0	1	0	1	1	0	0	0	1	0	1	0	0	0
470	2	52	3	0	0	1	0	0	2	0	1	0	0	0	0	0	0	1	0
471	1	25	1	1	0	1	1	1	1	1	0	0	1	1	0	0	0	1	0
472	1	32	1	1	1	1	1	1	0	1	0	1	0	0	0	0	0	1	0
473	1	42	2	0	1	1	0	1	0	0	1	0	0	0	0	0	0	1	0
473.5	2	49	2	0	1	1	0	0	0	0	0	1	0	0	0	0	1	0	0
474	2	58	3	0	0	0	0	0	2	0	0	1	0	0	0	1	0	0	0
475	2	20	0	1	1	1	0	1	1	1	0	0	1	0	0	0	0	1	0
476	2	33	1	1	0	1	2	1	2	1	0	1	0	0	0	1	0	0	0
477	2	15	0	1	1	1	0	1	0	0	0	0	0	1	0	0	0	1	0
478	1	47	2	0	1	1	2	1	2	1	0	0	1	0	0	1	0	0	0
479	1	61	3	0	0	1	1	2	0	1	0	0	0	1	0	1	0	0	0
480	2	48	2	0	0	1	2	2	2	0	0	0	1	0	0	1	0	0	0
481	1	38	2	0	1	1	0	0	0	1	0	0	1	0	0	0	1	0	0
500	2	23	1	1	1	1	0	1	0	1	0	0	0	1	0	0	0	1	0
501	2	15	0	1	1	0	0	1	0	1	0	0	0	0	0	0	0	1	0
502	1	42	2	0	0	0	1	0	1	1	0	1	0	0	0	1	0	0	0
503	2	46	2	0	1	1	1	2	0	0	0	1	0	0	0	0	1	0	0
504	2	33	1	1	0	0	2	0	2	0	0	1	0	0	0	0	0	1	0
505	2	20	0	1	0	1	2	1	1	0	0	0	1	0	0	1	0	0	0
506	1	37	2	0	1	1	1	1	1	0	0	1	0	0	0	0	0	1	0
507	2	44	2	0	0	0	2	0	2	0	0	0	0	0	0	0	0	0	0
508	2	29	1	1	1	1	2	2	2	1	0	0	0	0	0	0	0	1	0
509	2	44	2	0	0	0	0	0	2	0	0	0	0	1	0	1	0	0	0
510	1	36	2	0	0	0	1	1	0	0	0	1	0	0	0	1	0	0	0
511	2	29	1	1	1	1	0	1	0	0	0	1	0	0	0	0	0	1	0
513	2	21	1	1	1	0	0	1	0	1	0	0	0	0	1	0	0	1	0
514	2	22	1	1	0	0	2	1	0	0	0	0	0	0	1	1	0	0	0
515	1	35	1	1	0	0	0	0	0	0	0	0	1	0	0	0	0	1	0
516	2	33	1	1	0	0	0	0	1	0	0	0	0	0	1	1	0	0	0
517	2	30	1	1	0	0	0	0	1	0	0	0	1	0	0	1	0	0	0
518	1	77	4	0	0	0	1	2	2	1	0	0	0	0	0	0	0	0	1
518	1	34	1	1	1	1	2	2	1	0	0	1	0	0	0	0	0	1	0
518	1	71	4	0	0	0	0	0	0	0	0	0	0	0	0	0	0	0	1
519	1	62	3	0	0	1	1	0	1	0	1	0	1	0	0	0	0	0	0
520	2	35	1	1	1	1	1	2	2	0	1	0	0	0	1	0	0	1	0
520	1	14	0	1	1	0	1	1	0	0	0	0	0	0	0	0	0	1	0
521	1	36	2	0	0	1	1	1	0	1	0	0	1	0	0	0	1	0	0
522	2	33	1	1	0	0	2	0	1	1	0	1	0	0	0	1	0	0	0
523	2	31	1	1	0	0	2	1	1	1	0	0	0	0	1	1	0	0	0
524	1	18	0	1	1	0	0	1	0	1	0	0	0	1	0	0	0	1	0
525	2	29	1	1	0	1	2	2	0	1	0	0	0	1	0	0	1	0	0
526	2	38	2	0	1	1	1	2	0	1	0	1	0	0	0	0	0	1	0
527	2	20	0	1	0	0	0	1	1	1	0	0	0	0	1	1	1	0	0
528	2	20	0	1	0	1	0	1	0	1	0	0	1	0	0	0	0	0	1
528	1	51	3	0	1	1	2	0	0	0	0	0	1	0	0	0	1	0	0
529	2	41	2	0	1	0	0	0	0	0	0	1	0	0	0	0	0	1	0
530	2	31	1	1	0	0	2	1	2	1	0	0	0	0	1	1	0	0	0
531	1	50	2	0	0	1	0	0	0	0	0	0	1	0	0	1	0	0	0
532	1	15	0	1	0	0	0	1	0	0	0	0	0	0	0	0	0	0	0
533	1	40	2	0	0	0	2	1	1	0	0	0	0	0	0	1	0	0	0
534	1	60	3	0	0	0	1	2	0	1	0	0	1	0	0	0	1	0	0
535	2	38	2	0	0	1	0	2	0	0	0	0	1	0	0	1	0	0	0
536	2	54	3	0	0	1	1	2	0	0	0	0	1	0	0	0	0	0	1
537	2	30	1	1	0	0	0	1	0	0	0	0	0	0	1	1	0	0	0
538	2	25	1	1	1	0	1	1	0	1	0	0	1	0	0	1	0	0	0
539	2	68	4	0	0	1	1	0	1	0	0	0	1	0	0	0	1	0	0
540	2	30	1	1	1	1	2	1	0	0	0	0	1	0	0	1	0	0	0
541	2	34	1	1	0	0	1	2	1	1	0	1	0	0	0	1	1	0	0
542	1	15	0	1	0	0	1	1	1	0	0	0	0	0	0	1	0	0	0
543	2	48	2	0	0	0	0	0	0	0	0	0	1	0	0	1	0	0	0
544	2	62	3	0	0	1	0	0	0	0	0	0	1	0	0	0	0	0	0
545	1	43	2	0	0	1	0	0	0	0	0	0	1	0	0	0	0	1	0
546	1	60	3	0	1	0	0	0	0	0	1	0	0	0	0	0	0	0	1
546	2	28	1	1	1	1	1	1	2	0	1	1	0	0	0	0	0	1	0
546	1	41	2	0	1	1	2	2	0	0	0	0	0	0	0	0	0	1	0
547	2	40	2	0	0	0	0	2	0	1	0	0	1	0	0	1	0	0	0
548	1	29	1	1	1	1	1	1	0	0	0	0	0	0	0	0	0	1	0
549	1	58	3	0	0	1	1	0	0	0	1	0	0	0	0	1	0	0	1
551	2	26	1	1	0	1	0	0	0	0	0	0	1	1	0	1	0	0	0
553	2	26	1	1	0	1	2	1	2	1	0	0	0	1	0	1	0	0	0
554	2	41	2	0	0	0	0	0	1	0	0	0	1	0	0	1	0	0	0
555	2	21	1	1	0	1	0	1	1	1	0	0	1	0	0	1	1	0	0
556	2	34	1	1	0	0	0	0	0	0	0	1	0	0	0	1	0	0	0
557	2	42	2	0	0	0	0	0	2	0	1	0	0	0	0	1	1	0	0
559	2	35	1	1	0	0	1	1	1	1	0	1	0	1	0	1	0	0	0
560	1	45	2	0	0	1	0	0	0	0	0	0	1	0	0	0	0	0	0
562	2	35	1	1	0	1	1	1	1	1	0	0	0	0	1	1	0	0	0
563	1	21	1	1	0	1	1	2	1	1	0	1	0	0	0	1	1	0	0
564	2	28	1	1	0	1	2	0	0	0	0	0	1	0	0	1	0	0	0
565	1	57	3	0	1	1	0	0	0	0	1	0	1	0	0	0	0	0	1
566	1	29	1	1	0	0	1	2	1	1	0	1	0	0	0	1	0	0	0
567	1	44	2	0	0	1	0	1	0	0	0	0	1	0	0	0	1	0	0
568	1	24	1	1	0	0	0	1	0	1	0	0	1	0	0	1	0	0	0
569	2	16	0	1	0	0	0	1	1	0	0	0	1	0	0	1	0	0	0
570	2	61	3	0	0	1	0	0	0	1	0	0	1	0	0	1	0	0	0
571	2	49	2	0	0	1	0	0	1	0	0	0	1	1	0	1	0	0	0
572	2	25	1	1	0	1	0	0	0	0	0	1	0	0	0	0	0	1	0
573	1	74	4	0	0	0	0	2	0	1	0	0	0	0	0	1	0	0	0
574	1	66	4	0	0	1	0	0	1	0	1	0	0	0	0	1	0	0	0
575	2	22	1	1	0	0	1	0	1	0	0	0	1	0	0	0	0	1	0
576	2	51	3	0	0	0	1	0	0	0	0	0	0	0	0	1	0	0	0
577	2	48	2	0	0	1	0	0	0	0	0	0	1	0	0	1	0	0	0
578	2	45	2	0	1	1	2	0	2	0	0	0	0	0	0	1	0	0	0
579	1	23	1	1	0	1	0	0	0	0	0	0	1	1	0	1	0	0	0
580	2	58	3	0	0	1	0	0	1	0	0	0	1	0	0	1	0	0	0
581	2	54	3	0	1	0	1	1	1	1	0	1	0	0	0	0	0	1	0
582	2	34	1	1	0	0	1	2	1	1	0	1	0	0	0	1	0	0	0
583	2	23	1	1	0	1	0	1	0	0	0	0	1	0	0	1	0	0	0
584	2	43	2	0	0	1	1	1	2	0	0	0	1	0	0	1	1	0	0
585	2	78	4	0	1	1	0	0	0	0	0	0	1	0	0	0	0	1	0
586	1	39	2	0	1	1	1	2	2	1	0	1	0	0	0	0	1	0	0
587	2	38	2	0	0	0	1	1	1	0	0	0	1	0	0	1	0	0	0
589	1	25	1	1	1	1	0	1	0	1	0	0	1	0	0	1	0	0	0
590	2	45	2	0	1	1	0	0	0	0	0	1	0	0	0	0	0	0	0
591	1	54	3	0	0	1	1	1	0	1	0	1	0	0	0	1	0	0	0
592	2	19	0	1	0	0	0	1	0	0	0	0	1	0	0	1	0	0	0
593	2	74	4	0	0	0	1	2	0	0	0	0	0	0	0	0	0	0	1
594	2	65	3	0	0	1	1	0	2	1	0	0	1	0	0	1	0	0	0
596	1	44	2	0	1	1	0	1	0	1	0	0	1	0	0	1	0	0	0
597	1	34	1	1	0	0	1	1	2	0	1	1	0	0	0	0	0	0	0
598	1	19	0	1	0	1	0	1	0	0	0	0	1	0	0	1	0	0	0
599	1	55	3	0	0	0	2	2	2	0	0	1	0	0	0	1	0	0	0
600	1	45	2	0	1	1	0	0	0	0	0	0	1	0	0	0	0	1	0
601	1	42	2	0	0	0	1	2	2	0	0	1	0	0	0	0	0	0	0
602	2	41	2	0	1	1	1	0	1	1	0	1	0	0	0	0	1	0	0
603	2	45	2	0	0	0	1	0	2	0	0	0	0	0	1	1	0	0	0
604	2	22	1	1	1	1	2	1	1	0	1	0	0	0	0	0	0	1	0
605	2	72	4	0	0	1	0	0	0	0	0	0	0	1	0	1	1	0	0
606	2	69	4	0	0	1	1	2	2	1	0	0	1	0	0	0	1	0	0
607	1	31	1	1	0	1	0	1	0	1	0	0	1	0	0	1	0	0	0
608	2	28	1	1	0	1	0	1	0	1	0	0	1	0	0	1	0	0	0
609	1	25	1	1	1	1	0	1	0	1	0	0	1	0	0	0	0	1	0
610	2	74	4	0	0	1	0	0	0	0	0	0	1	0	0	1	0	0	0
611	2	45	2	0	0	1	1	0	1	0	0	1	0	0	0	1	1	0	0
612	1	17	0	1	0	0	0	1	1	1	0	0	0	0	1	1	0	0	0
613	2	19	0	1	0	0	0	0	1	0	0	0	1	0	0	1	0	0	0
614	2	29	1	1	1	1	0	1	0	1	0	0	1	0	0	0	0	1	0
615	1	72	4	0	0	1	1	0	0	1	0	0	0	1	0	0	1	0	0
616	1	52	3	0	1	1	1	2	2	1	0	0	0	0	0	0	0	1	0
617	2	30	1	1	0	1	0	1	0	1	0	0	1	0	0	1	0	0	0
618	1	19	0	1	0	1	0	1	0	0	0	0	1	0	0	1	0	0	0
619	1	39	2	0	1	1	1	2	2	1	0	1	0	0	0	0	1	0	0
620	1	42	2	0	0	1	0	2	0	1	0	0	1	0	0	1	0	0	0
621	2	64	3	0	1	1	0	2	2	1	0	1	0	0	0	1	0	0	0
621	2	38	2	0	0	1	0	1	1	0	0	0	0	0	0	1	0	0	0
623	1	38	2	0	0	0	0	0	0	1	0	0	1	0	0	0	1	0	0
624	1	26	1	1	0	1	1	1	1	1	0	0	1	0	0	1	0	0	0
625	2	33	1	1	0	1	1	1	1	1	0	0	1	0	0	1	0	0	0
626	1	23	1	1	0	0	1	1	0	0	0	0	0	0	0	1	0	0	0
627	2	48	2	0	0	0	1	0	1	0	0	0	0	0	0	1	0	0	0
628	2	22	1	1	0	0	0	0	0	0	0	0	1	0	0	1	0	0	0
629	2	34	1	1	0	1	0	0	0	1	0	0	0	0	0	1	0	0	0
630	2	35	1	1	0	1	0	0	1	0	0	0	1	0	0	1	0	0	0
631	2	18	0	1	0	0	0	1	0	0	0	0	0	0	0	1	0	0	0
632	2	21	1	1	0	1	0	0	1	0	0	0	0	0	1	1	0	0	0
633	2	35	1	1	0	1	1	2	0	1	0	0	1	0	0	1	0	0	0
634	2	38	2	0	0	0	1	1	0	0	0	1	0	0	0	1	0	0	0
635	2	46	2	0	0	1	1	2	2	1	0	0	1	0	0	1	0	0	0
637	2	54	3	0	0	1	0	0	2	0	0	0	1	0	0	1	0	0	0
638	1	46	2	0	0	1	0	0	2	0	0	0	1	0	0	1	0	0	0
639	1	38	2	0	1	0	2	1	1	0	1	0	0	0	0	0	1	0	0
640	2	60	3	0	1	1	0	0	0	0	0	1	0	0	0	1	0	0	0
641	1	53	3	0	0	0	2	2	2	0	0	1	0	0	0	0	0	1	0
642	2	57	3	0	0	0	0	0	2	0	0	0	1	0	0	0	0	0	0
643	2	48	2	0	1	1	0	0	2	0	0	0	0	0	0	0	0	1	0
644	1	63	3	0	0	1	0	0	0	0	0	0	0	1	0	1	0	0	0
645	1	37	2	0	0	1	0	0	0	0	0	0	0	1	0	1	0	0	0
646	1	53	3	0	1	1	0	2	2	1	0	0	1	0	0	1	1	0	0
647	2	40	2	0	0	0	0	0	1	0	0	0	1	0	0	1	0	0	0
648	2	20	0	1	0	1	0	1	2	1	0	0	1	0	0	1	0	0	0
649	2	27	1	1	1	0	0	0	1	0	0	0	1	0	0	0	0	1	0
649	2	38	2	0	0	0	2	2	2	1	0	0	1	0	0	1	0	0	0
650	2	25	1	1	0	0	2	1	0	0	0	0	1	0	0	1	0	0	0
651	2	50	2	0	0	1	0	0	1	0	0	0	1	0	0	1	0	0	0
652	1	41	2	0	0	0	0	1	0	0	0	0	1	0	0	1	0	0	0
653	1	33	1	1	0	1	2	2	2	2	0	0	0	0	0	1	0	0	0
654	2	28	1	1	0	0	1	0	2	0	0	0	0	0	1	1	0	0	0
655	2	27	1	1	0	1	0	1	0	0	0	0	0	0	1	1	0	0	0
656	1	43	2	0	1	0	1	1	0	1	1	0	0	1	0	0	1	0	0
657	2	48	2	0	1	1	0	0	2	0	0	0	1	0	0	0	1	0	0
658	2	18	0	1	1	1	0	1	0	0	0	0	0	0	0	0	0	0	0
659	1	72	4	0	1	1	1	2	0	1	1	0	0	0	0	0	1	0	0
660	2	22	1	1	0	1	0	1	2	1	0	0	0	0	0	1	0	0	0
661	2	26	1	1	0	0	1	1	2	0	0	0	0	0	1	1	0	0	0
662	2	41	2	0	0	1	0	0	0	0	0	0	1	1	0	1	0	0	0
663	2	28	1	1	0	0	2	1	2	1	0	0	0	0	0	1	0	0	0
664	1	27	1	1	0	1	0	1	1	0	0	0	1	1	0	1	0	0	0
665	1	26	1	1	0	1	0	1	0	1	0	0	0	1	0	1	0	0	0
666	2	50	2	0	0	1	0	0	1	1	0	0	1	0	0	1	0	0	0
667	1	35	1	1	0	0	0	1	2	1	0	0	1	0	0	1	0	0	0
668	1	36	2	0	0	1	1	2	2	1	0	0	1	0	0	1	0	0	0
669	1	63	3	0	1	1	0	0	2	0	0	0	1	0	0	0	1	0	0
670	1	49	2	0	0	0	1	2	2	1	1	0	0	0	0	1	0	0	0
671	1	21	1	1	0	1	1	1	0	0	0	0	1	0	0	1	0	0	0
672	2	29	1	1	0	1	2	1	2	1	0	0	1	0	0	1	0	0	0
673	1	37	2	0	1	1	1	1	0	0	0	1	0	0	0	0	0	1	0
674	1	35	1	1	1	1	2	1	2	0	0	1	0	0	0	0	0	0	1
675	1	41	2	0	0	0	0	1	0	1	0	0	1	0	0	1	0	0	0
676	1	39	2	0	1	1	0	1	0	1	0	0	1	0	0	0	1	0	0
677	2	27	1	1	1	1	0	1	0	1	0	0	1	0	0	0	1	0	0
677	2	41	2	0	0	1	0	0	0	0	0	0	1	0	0	1	0	0	0
678	1	62	3	0	1	1	2	0	2	1	0	0	0	0	0	0	1	0	1
678	1	47	2	0	1	0	2	2	2	1	1	0	0	0	0	0	0	1	0
678	2	42	2	0	0	0	1	0	2	0	0	0	1	0	1	1	0	0	0
679	2	27	1	1	0	0	2	1	1	1	0	0	1	0	0	1	0	0	0
680	2	41	2	0	0	1	1	0	2	1	0	0	1	0	0	1	0	0	0
681	1	28	1	1	0	1	0	1	0	1	0	0	1	0	0	0	0	1	1
682	2	21	1	1	0	0	2	1	0	0	0	0	1	0	0	1	0	0	0
683	1	46	2	0	0	0	1	1	2	1	1	0	0	0	0	1	0	0	0
684	1	52	3	0	0	0	1	2	0	1	1	0	1	0	0	1	0	0	0
685	2	46	2	0	1	1	1	1	0	0	0	1	0	0	0	0	0	1	0
686	2	19	0	1	1	1	0	1	0	1	0	0	0	0	0	0	0	1	0
686	2	27	1	1	1	1	1	1	1	1	0	0	1	0	0	0	0	1	0
687	2	35	1	1	1	1	0	0	0	0	0	0	1	0	0	0	0	1	0
688	1	21	1	1	0	1	1	1	2	1	0	0	1	0	0	1	0	0	0
689	1	23	1	1	1	1	0	1	2	1	0	0	1	0	0	1	0	0	0
690	2	34	1	1	0	0	0	0	2	0	0	0	1	0	0	1	0	0	0
691	1	30	1	1	1	1	0	2	0	0	0	0	1	0	0	0	1	0	0
692	2	52	3	0	0	1	2	2	2	1	0	0	1	0	0	1	0	0	0
693	2	40	2	0	0	1	1	1	0	0	0	0	1	0	0	1	0	0	0
694	2	54	3	0	1	1	1	0	0	0	0	0	1	0	0	1	0	0	0
695	2	18	0	1	0	1	2	1	2	1	0	0	1	0	0	1	0	0	0
696	1	19	0	1	0	0	0	1	0	0	0	0	0	1	0	1	0	0	0
697	2	54	3	0	0	1	0	0	1	0	0	0	1	0	0	1	0	0	0
698	2	39	2	0	0	0	1	0	2	0	0	0	1	0	0	1	0	0	0
699	2	29	1	1	0	1	1	1	1	0	0	0	1	0	0	1	0	0	0
700	1	26	1	1	0	1	2	1	2	0	0	0	1	0	0	0	0	0	0
701	1	30	1	1	0	0	1	1	2	1	0	0	1	0	0	1	0	0	0
702	1	38	2	0	0	0	2	0	2	0	0	0	1	0	0	1	0	0	0
703	1	22	1	1	0	1	2	1	2	0	0	0	1	0	0	1	0	0	0
704	2	20	0	1	0	1	2	1	2	2	0	0	1	0	0	0	0	1	0
705	1	35	1	1	1	1	0	0	2	0	0	0	1	0	0	0	1	0	0
706	1	25	1	1	1	1	2	1	1	0	0	0	1	1	0	0	0	1	0
707	1	69	4	0	1	1	1	0	0	0	0	0	0	0	0	0	1	0	0
708	2	19	0	1	0	1	2	1	0	0	0	1	0	0	0	1	0	0	0
709	2	64	3	0	0	1	1	0	1	1	0	1	0	0	0	1	0	0	0
710	2	67	4	0	0	1	0	0	0	0	0	0	1	0	0	0	0	0	0
711	2	47	2	0	0	1	1	0	1	0	0	0	0	0	0	1	0	0	0
712	2	58	3	0	1	1	0	0	0	0	0	0	1	0	0	0	0	1	0
713	2	44	2	0	0	1	1	0	0	1	0	0	1	0	0	1	0	0	0
714	1	30	1	1	0	1	1	2	0	1	0	1	0	0	0	1	0	0	0
715	2	30	1	1	0	1	0	0	0	1	0	0	1	0	0	1	0	0	0
717	2	40	2	0	0	1	0	0	0	0	0	0	1	0	0	0	0	0	0
718	2	26	1	1	1	1	2	1	2	0	0	0	0	0	1	0	0	1	0
718	2	28	1	1	0	1	0	0	1	0	0	0	1	0	0	1	0	0	0
719	1	29	1	1	0	1	0	1	0	1	0	0	1	0	0	1	0	0	0
720	1	48	2	0	1	1	1	1	0	0	0	1	0	0	0	0	0	1	0
721	1	25	1	1	0	1	1	1	0	0	0	0	1	0	0	1	0	0	0
722	2	27	1	1	0	0	0	2	0	1	0	0	1	0	0	1	0	0	0
722	1	61	3	0	0	1	1	2	2	1	1	1	0	0	0	0	0	0	0
723	2	42	2	0	0	0	0	0	0	0	0	0	1	0	0	1	0	0	0
724	1	38	2	0	0	0	2	2	2	1	1	0	0	0	0	1	0	0	0
725	1	33	1	1	1	1	1	1	2	0	0	1	0	0	0	0	0	1	0
726	1	24	1	1	0	1	0	1	0	0	0	0	1	0	0	1	0	0	0
727	2	42	2	0	0	0	2	1	1	1	0	0	0	0	1	1	0	0	0
728	2	23	1	1	0	1	0	1	2	1	0	0	1	0	0	1	0	0	0
729	1	46	2	0	0	1	0	2	0	1	0	0	1	0	0	1	1	0	0
729	1	35	1	1	1	1	0	2	0	0	0	0	1	0	0	0	1	0	0
730	2	46	2	0	1	1	0	0	0	0	0	0	1	0	0	0	0	1	0
731	2	59	3	0	0	1	1	0	0	0	0	0	0	1	0	1	0	0	0
732	1	32	1	1	1	1	1	1	1	0	0	1	0	0	0	0	0	1	0
733	2	27	1	1	0	0	0	0	0	0	0	0	1	0	0	1	0	0	0
734	2	30	1	1	0	0	1	1	2	1	0	0	1	0	0	1	0	0	0
735	1	46	2	0	1	0	0	0	0	0	0	0	1	0	0	0	0	1	0
736	1	45	2	0	1	1	0	0	1	0	1	0	0	0	0	0	0	1	0
737	2	42	2	0	1	1	1	1	0	0	0	0	0	0	0	0	0	1	0
738	1	17	0	1	1	1	1	1	0	0	0	0	0	0	0	0	0	1	0
739	2	62	3	0	0	0	0	0	2	0	0	0	1	0	0	0	1	0	0
740	2	26	1	1	0	0	2	1	2	1	0	0	1	0	0	1	0	0	0
741	1	45	2	0	1	1	2	0	0	0	0	0	1	0	0	0	1	0	0
742	2	83	5	0	0	1	1	0	2	1	0	0	0	0	0	1	0	0	0
742	2	44	2	0	0	1	0	2	1	0	0	0	1	0	0	1	0	0	0
742	1	87	5	0	1	1	1	0	0	1	0	0	0	0	0	0	1	0	0
743	2	39	2	0	0	0	1	1	1	1	0	0	1	0	0	1	0	0	0
744	2	37	2	0	0	1	0	0	1	0	0	0	1	0	0	1	0	0	0
745	2	34	1	1	0	1	0	0	2	0	0	0	1	0	0	1	0	0	0
746	2	37	2	0	0	1	0	0	1	0	0	0	1	0	0	1	0	0	0
747	2	67	4	0	1	1	0	0	2	0	0	0	0	0	0	0	0	1	0
747	2	19	0	1	0	1	0	1	1	1	0	0	1	0	0	1	0	0	0
748	2	38	2	0	1	1	1	1	0	1	0	0	0	0	0	0	0	1	0
748	2	48	2	0	0	1	1	2	0	1	1	0	1	0	0	1	0	0	0
749	1	29	1	1	1	1	2	2	2	1	0	0	0	0	0	0	0	0	1
750	2	28	1	1	0	1	0	0	2	0	0	0	1	0	0	1	0	0	0
751	2	15	0	1	0	1	0	1	0	0	0	0	1	0	0	1	0	0	0
752	1	29	1	1	0	1	0	0	0	0	0	0	1	0	0	1	0	0	0
753	2	18	0	1	0	0	0	1	0	0	0	0	0	1	0	1	0	0	0
754	2	39	2	0	0	1	0	0	1	0	0	0	1	0	0	1	0	0	0
755	1	47	2	0	1	1	1	2	2	0	0	1	0	0	0	0	0	0	0
756	1	39	2	0	0	1	0	1	0	1	0	0	1	0	0	1	0	0	0
757	1	47	2	0	0	1	1	1	0	0	0	1	0	0	0	1	0	0	0
758	2	68	4	0	0	1	1	0	0	1	0	0	0	0	0	1	0	0	0
759	2	40	2	0	0	1	0	1	0	1	0	0	1	0	0	1	1	0	1
761	2	31	1	1	0	1	1	1	1	0	0	1	0	0	0	1	0	0	0
763	1	49	2	0	0	1	0	1	0	0	0	0	1	0	0	1	0	0	0
764	1	28	1	1	1	1	1	1	0	1	0	0	0	0	0	0	0	1	0
765	2	66	4	0	1	1	0	0	0	0	0	0	1	0	0	0	0	1	0
766	2	18	0	1	1	0	0	1	0	0	0	0	0	0	0	0	0	1	0
767	2	40	2	0	0	1	2	2	2	1	0	0	1	0	0	1	0	0	0
768	2	37	2	0	0	0	1	2	1	1	0	0	1	0	0	1	0	0	0
770	1	15	0	1	1	0	0	1	0	0	0	1	0	0	0	0	0	1	0
771	1	49	2	0	0	1	1	1	0	0	0	0	0	0	0	1	0	0	0
772	2	41	2	0	1	0	0	0	0	0	0	0	0	0	0	0	0	1	0
773	2	37	2	0	0	1	1	0	1	1	0	0	0	0	1	1	0	0	0
774	2	44	2	0	0	1	1	0	0	0	0	0	1	0	0	1	0	0	0
775	2	37	2	0	0	1	1	2	0	1	0	0	1	0	0	1	1	0	0
776	2	57	3	0	0	1	0	0	2	0	0	0	1	0	0	1	0	0	0
777	1	65	3	0	1	1	1	2	0	1	0	0	0	0	0	1	0	0	0
778	2	35	1	1	0	1	1	0	0	1	0	0	0	0	1	1	0	0	0
779	2	35	1	1	0	1	1	0	1	0	0	0	0	0	1	1	0	0	0
780	1	36	2	0	0	1	1	2	2	1	1	0	0	0	0	0	0	0	0
781	1	44	2	0	0	1	1	2	1	1	0	0	1	0	0	1	0	0	0
782	1	38	2	0	0	1	0	2	2	1	0	1	0	0	0	1	0	0	1
783	2	23	1	1	0	1	2	2	2	1	0	1	0	0	0	1	0	0	0
784	1	37	2	0	0	1	0	0	1	0	0	1	0	0	0	0	1	0	0
785	2	23	1	1	0	1	1	1	1	0	0	0	0	0	1	1	0	0	0
786	2	45	2	0	0	1	0	0	2	0	0	0	0	1	0	1	1	0	0
787	2	34	1	1	0	1	2	1	1	1	0	0	0	0	1	1	0	0	0
788	2	22	1	1	0	1	2	1	1	0	0	0	0	1	0	1	0	0	0
789	2	41	2	0	0	1	0	1	0	0	0	0	1	0	0	1	0	0	0
790	1	41	2	0	0	1	1	2	0	1	0	0	1	0	0	1	0	0	0
791	2	21	1	1	0	0	2	2	2	0	0	0	0	1	0	1	0	0	0
792	2	34	1	1	0	0	2	1	1	1	0	0	1	0	0	1	0	0	0
793	1	36	2	0	1	1	0	1	0	1	0	0	0	0	0	0	1	1	0
794	1	33	1	1	1	1	2	0	0	0	0	0	0	0	0	0	0	1	0
795	2	41	2	0	1	1	2	0	1	0	0	1	0	0	0	0	0	0	0
796	1	31	1	1	0	0	1	1	1	1	0	0	0	0	0	1	0	0	0
797	1	45	2	0	0	1	0	0	0	0	0	0	0	1	0	1	0	0	0
798	1	45	2	0	1	1	1	1	0	0	0	0	0	0	0	0	0	0	0
799	2	28	1	1	0	1	0	1	0	1	0	0	1	0	0	0	0	0	0
800	2	48	2	0	1	1	0	1	1	1	0	0	1	0	0	0	1	0	0
801	2	69	4	0	1	1	1	2	1	1	0	0	1	0	0	0	1	0	0
802	2	41	2	0	0	1	0	0	1	0	0	1	0	0	0	1	0	0	0
803	2	20	0	1	0	0	2	2	2	1	0	0	0	0	1	1	0	0	0
804	2	44	2	0	0	0	1	2	2	2	1	0	0	0	0	1	0	0	0
805	2	58	3	0	1	1	1	0	0	1	0	0	1	0	0	0	1	0	0
806	1	23	1	1	1	1	0	1	0	0	0	0	0	1	0	0	0	1	0
807	1	51	3	0	0	0	1	2	1	0	0	0	0	0	1	1	0	0	0
808	1	30	1	1	0	0	0	1	1	0	0	1	0	0	0	1	0	0	0
809	1	30	1	1	1	0	0	2	0	0	0	0	0	1	0	0	0	1	0
810	2	43	2	0	0	1	1	1	1	0	0	1	0	0	0	1	0	0	0
811	2	35	1	1	0	1	2	2	2	1	0	0	1	1	0	1	0	0	0
812	1	42	2	0	0	0	1	1	1	1	0	0	1	0	0	1	0	0	0
813	2	27	1	1	0	1	0	0	1	0	0	0	1	0	0	1	0	0	0
814	2	64	3	0	0	0	1	2	0	1	0	1	0	0	0	1	0	0	0
815	1	25	1	1	0	0	1	0	1	0	0	0	0	0	1	1	0	0	0
816	2	20	0	1	0	1	0	1	0	0	0	0	1	0	0	1	0	0	0
817	2	43	2	0	0	1	0	0	0	0	0	0	1	0	0	1	0	0	0
818	2	18	0	1	0	0	1	1	0	0	0	0	0	1	0	1	0	0	0
819	1	37	2	0	1	1	0	1	0	0	0	0	1	0	0	0	0	0	1
820	2	33	1	1	0	0	0	0	0	0	0	1	0	0	0	1	0	0	0
821	2	19	0	1	0	0	1	1	1	0	0	0	1	0	0	1	0	0	0
822	2	18	0	1	0	1	0	1	1	1	0	0	0	1	0	1	0	0	0
823	2	67	4	0	0	1	0	0	0	0	0	0	1	0	0	1	0	0	0
824	1	32	1	1	0	1	0	1	0	1	0	0	1	0	0	0	0	0	1
825	2	20	0	1	0	1	1	1	0	0	0	0	0	0	1	1	0	0	0
826	1	18	0	1	0	0	1	1	1	0	0	0	0	1	0	1	0	0	0
827	2	66	4	0	0	1	1	2	1	1	0	1	0	0	0	1	0	0	0
828	1	20	0	1	1	0	1	1	0	0	0	1	0	0	0	0	0	1	0
829	1	42	2	0	1	1	1	0	0	0	0	0	0	0	0	1	0	0	0
830	2	27	1	1	0	1	0	1	1	1	0	0	1	0	0	0	0	0	1
831	1	75	4	0	1	1	1	0	1	0	0	0	0	0	0	0	0	0	0
832	1	20	0	1	0	1	1	1	0	1	0	0	1	0	0	1	0	0	0
834	1	26	1	1	0	0	2	2	0	0	0	0	0	1	0	1	0	0	0
835	2	51	3	0	0	0	0	2	1	0	0	0	0	1	0	1	0	0	0
836	2	69	4	0	1	1	2	2	0	2	0	0	0	0	0	0	0	1	0
837	1	61	3	0	1	1	1	0	0	1	0	0	1	0	0	0	1	0	0
838	2	27	1	1	0	1	0	2	2	0	0	0	1	0	0	1	0	0	0
839	1	28	1	1	0	1	2	1	0	1	0	0	1	0	0	1	0	0	0
841	1	20	0	1	1	1	1	1	0	0	0	0	0	0	0	0	0	1	0
841	2	18	0	1	0	0	2	1	1	1	0	0	1	0	0	0	1	0	0
842	1	60	3	0	1	1	0	1	0	1	0	0	0	0	0	0	1	0	0
843	2	29	1	1	0	0	1	2	2	1	0	1	0	0	0	0	0	0	0
844	1	77	4	0	0	1	1	1	0	1	0	0	1	0	0	0	0	0	0
845	1	31	1	1	1	0	1	1	0	1	0	1	0	0	0	0	0	1	0
846	2	28	1	1	0	0	2	2	1	0	0	0	0	0	1	1	0	0	0
849	1	87	5	0	1	1	1	0	0	0	0	0	0	0	0	0	1	0	0
849	1	32	1	1	1	1	0	1	1	0	0	1	0	0	0	0	0	1	0
850	1	74	4	0	0	1	1	0	1	0	0	0	0	0	0	1	0	0	0
851	1	28	1	1	0	0	2	1	0	1	0	0	1	0	0	1	0	0	0
852	2	45	2	0	0	1	2	0	2	0	0	1	0	0	0	0	0	0	1
853	2	35	1	1	1	1	0	0	2	0	0	0	1	0	0	0	1	0	0
854	2	20	0	1	0	1	0	1	0	1	0	1	0	0	0	0	0	0	1
854	1	57	3	0	1	0	0	2	0	1	0	0	1	0	0	0	1	0	0
855	2	49	2	0	1	1	0	0	0	0	0	0	1	0	0	0	1	0	0
856	2	23	1	1	0	0	2	1	2	1	0	0	0	1	0	1	0	0	0
857	2	37	2	0	0	0	0	0	1	0	0	1	0	0	0	1	0	0	0
858	2	37	2	0	0	0	2	1	1	1	0	0	1	1	0	1	0	0	0
859	2	27	1	1	0	1	0	0	0	0	0	0	1	0	0	1	0	0	0
860	1	65	3	0	1	1	2	2	1	0	0	1	0	0	0	0	0	1	0
861	2	28	1	1	0	1	2	1	2	0	0	0	1	0	0	1	0	0	0
862	1	21	1	1	1	1	2	1	0	1	0	0	0	0	0	0	0	1	0
863	2	51	3	0	1	1	0	0	2	0	0	0	1	0	0	0	1	0	0
864	2	20	0	1	0	0	2	2	1	1	0	0	1	0	0	1	0	0	0
865	2	52	3	0	0	0	0	0	2	0	0	0	1	0	0	1	0	0	0
866	2	26	1	1	0	1	0	1	2	0	0	1	0	0	0	1	0	0	0
867	1	52	3	0	0	1	2	0	2	1	0	0	1	0	0	1	0	0	0
868	2	20	0	1	0	1	0	1	0	1	0	0	1	0	0	1	0	0	0
869	2	24	1	1	0	1	2	1	0	0	0	1	0	0	0	1	0	0	0
870	2	67	4	0	0	1	1	1	1	0	0	1	0	0	0	1	0	0	0
871	2	50	2	0	0	1	0	0	2	0	0	0	1	0	0	1	0	0	0
872	2	52	3	0	0	1	0	0	2	0	0	0	0	0	0	1	0	0	0
873	2	74	4	0	0	1	1	0	2	0	0	0	0	0	0	1	0	0	0
874	2	28	1	1	0	0	2	2	2	1	0	0	1	0	1	1	0	0	0
875	2	31	1	1	0	0	0	0	2	0	0	0	1	0	0	1	0	0	0
876	1	36	2	0	1	1	0	2	0	1	0	0	1	0	0	0	1	0	0
877	1	42	2	0	0	0	1	2	1	1	0	0	0	0	1	1	0	0	0
878	1	64	3	0	0	0	2	2	0	1	0	0	1	1	0	1	0	0	0
879	1	55	3	0	1	1	1	2	0	1	0	0	1	0	0	0	0	1	0
880	1	54	3	0	1	1	1	0	0	0	1	0	0	0	0	0	0	1	0
882	2	22	1	1	0	0	1	1	0	0	0	0	0	0	0	1	0	0	0
884	2	87	5	0	0	1	1	0	0	0	0	0	1	0	0	1	0	0	0
885	2	29	1	1	0	1	1	1	2	0	0	1	0	0	0	1	0	0	0
885	2	45	2	0	0	1	2	0	2	0	0	0	1	1	0	1	0	0	0
886	2	36	2	0	0	0	0	0	0	0	0	0	1	0	0	1	0	0	0
887	1	24	1	1	0	1	0	1	0	0	0	0	1	0	0	1	0	0	0
888	2	37	2	0	0	1	0	1	0	2	0	0	0	0	0	0	0	0	1
889	2	32	1	1	0	0	1	0	1	1	0	0	0	0	1	0	0	0	0
890	2	33	1	1	1	1	0	0	0	0	0	1	0	0	0	0	0	1	0
891	2	22	1	1	0	0	0	1	0	1	0	0	0	1	0	1	1	0	0
892	2	24	1	1	0	0	0	1	0	1	0	0	1	0	0	1	1	0	0
893	2	51	3	0	0	1	1	0	1	0	0	0	0	1	0	0	1	0	0
894	2	16	0	1	0	0	0	1	1	0	0	0	0	0	0	1	0	0	0
895	2	48	2	0	0	1	0	0	2	0	1	1	0	0	0	1	0	0	0
896	2	27	1	1	0	0	1	1	0	0	0	0	1	0	0	1	0	0	0
897	2	59	3	0	0	1	0	0	0	0	0	0	1	0	0	0	0	0	0
898	1	27	1	1	0	0	1	1	0	0	0	1	0	0	0	1	0	0	0
899	1	30	1	1	0	1	1	1	1	0	1	0	0	0	0	1	0	0	0
900	2	31	1	1	0	0	2	0	1	0	0	0	1	0	0	1	0	0	0
901	2	26	1	1	0	1	0	1	1	1	0	0	1	0	0	1	0	0	0
902	2	44	2	0	0	0	1	1	1	0	0	1	0	0	0	1	0	0	0
903	1	68	4	0	1	0	1	0	0	0	0	0	1	0	0	0	1	0	0
904	2	30	1	1	0	0	0	1	0	0	0	0	1	0	0	1	0	0	0
905	2	27	1	1	0	0	1	1	1	1	0	0	0	0	1	1	0	0	0
908	2	48	2	0	1	1	1	1	0	1	0	1	0	0	0	0	0	1	0
909	1	53	3	0	0	0	0	0	1	0	0	0	1	0	0	0	1	0	0
910	2	27	1	1	0	1	0	0	0	0	0	0	1	0	1	1	0	0	0
911	2	81	5	0	1	1	1	2	0	1	0	0	1	0	0	0	1	0	0
912	1	46	2	0	1	1	1	1	0	1	0	0	1	0	0	0	0	1	0
913	2	60	3	0	0	0	0	0	1	0	0	0	1	0	0	1	0	0	0
914	2	27	1	1	0	0	0	0	1	0	0	0	0	0	1	1	0	0	0
915	1	31	1	1	1	1	0	1	0	1	0	1	0	0	0	0	0	1	0
916	1	31	1	1	0	0	1	2	1	1	1	0	0	0	1	0	0	0	0
917	2	22	1	1	0	0	0	2	1	1	0	0	1	0	0	1	0	0	0
919	2	39	2	0	0	0	0	1	1	0	0	0	1	0	0	1	0	0	0
920	1	53	3	0	0	0	1	2	1	1	1	0	1	0	0	1	0	0	0
922	2	60	3	0	0	1	0	0	0	0	0	0	1	0	0	1	0	0	0
923	2	19	0	1	0	0	0	1	0	1	0	0	0	1	0	0	1	0	0
924	2	42	2	0	0	1	0	0	0	0	0	0	0	1	0	0	0	0	1
926	1	29	1	1	0	0	1	0	0	0	0	0	1	0	0	1	0	0	0
927	2	34	1	1	0	0	1	2	1	1	0	0	1	0	0	1	0	0	0
928	2	73	4	0	0	1	0	0	0	0	0	0	1	0	0	0	0	0	0
929	2	19	0	1	0	1	1	1	0	0	0	0	0	0	0	1	0	0	0
930	2	15	0	1	0	0	0	1	0	0	0	0	1	0	0	0	0	1	0
931	2	83	5	0	0	0	0	0	0	0	0	0	0	1	0	1	0	0	0
932	2	80	4	0	0	1	1	0	0	0	0	0	1	0	0	1	0	0	0
933	2	44	2	0	0	0	1	1	0	0	0	0	0	0	0	1	0	0	0
936	1	29	1	1	1	1	0	1	0	1	0	0	0	0	0	0	0	0	0
937	2	32	1	1	0	1	1	1	0	1	0	0	1	0	0	1	0	0	0
938	2	22	1	1	0	0	1	1	1	0	0	0	0	0	1	1	0	0	0
939	1	51	3	0	0	0	1	0	0	0	0	0	1	0	0	1	0	0	0
940	1	33	1	1	1	0	1	1	0	1	0	1	0	0	0	0	1	0	0
941	2	55	3	0	0	1	1	1	1	0	0	0	1	0	0	1	0	0	0
942	2	24	1	1	0	0	1	1	2	1	0	0	0	1	1	0	0	0	1
942	2	20	0	1	0	0	0	1	0	0	0	0	0	1	0	1	0	0	0
943	2	42	2	0	0	0	0	0	0	0	0	0	1	0	0	1	1	0	0
944	2	18	0	1	1	1	0	1	0	1	0	0	0	0	0	0	0	1	0
945	2	22	1	1	0	0	1	1	1	0	0	0	0	0	1	1	0	0	0
946	2	75	4	0	0	1	1	0	0	0	0	0	0	0	0	1	0	0	0
947	2	24	1	1	0	1	0	1	1	1	0	0	1	0	0	1	0	0	0
948	2	33	1	1	0	1	0	1	2	1	0	0	1	0	0	1	0	0	0
949	2	50	2	0	0	1	0	0	2	0	0	0	1	0	0	1	0	0	0
950	1	40	2	0	1	1	0	1	0	1	0	0	1	0	0	0	1	0	0
951	1	35	1	1	0	1	0	0	0	1	0	0	1	0	0	1	0	0	0
952	2	22	1	1	0	0	2	1	2	0	0	0	1	0	0	1	0	0	0
953	2	55	3	0	0	0	0	0	2	0	0	0	0	1	0	1	0	0	0
954	2	37	2	0	0	1	2	1	1	1	0	0	0	0	1	1	0	0	0
955	1	65	3	0	1	1	1	0	0	0	0	0	1	0	0	0	0	0	1
956	2	16	0	1	1	1	0	1	0	0	0	0	0	0	0	0	0	1	0
957	1	45	2	0	0	1	1	0	0	1	0	1	0	0	0	1	0	0	0
958	2	68	4	0	1	1	0	0	0	0	0	0	1	0	0	0	1	0	0
959	2	42	2	0	0	0	0	0	1	0	0	0	1	0	0	1	0	0	0
960	2	48	2	0	0	0	2	2	0	0	1	0	0	0	0	1	0	0	0
961	1	49	2	0	0	0	1	1	0	1	0	0	1	0	0	1	0	0	0
962	1	39	2	0	0	1	1	1	0	0	0	1	0	0	0	1	0	0	0
963	1	84	5	0	1	1	1	2	2	1	0	0	0	0	0	0	0	1	0
964	1	62	3	0	1	0	2	0	2	0	0	0	1	0	0	0	0	1	0
965	2	21	1	1	1	1	2	1	0	0	0	0	0	0	1	0	0	1	0
966	1	31	1	1	0	0	0	1	2	1	0	0	1	0	0	1	0	0	0
967	1	53	3	0	0	1	1	2	1	1	1	0	0	0	0	1	0	0	0
967	1	41	2	0	1	1	1	1	0	1	1	0	0	0	0	0	0	0	0
968	2	39	2	0	1	1	0	0	0	0	0	0	1	0	0	0	1	0	0
969	2	77	4	0	0	1	0	0	0	0	0	0	0	0	0	0	0	0	1
970	1	53	3	0	0	0	1	2	1	1	1	0	0	0	0	1	0	0	0
971	1	36	2	0	0	1	0	0	0	0	1	0	0	1	0	1	0	0	1
972	1	23	1	1	0	0	1	1	1	1	0	1	0	0	0	1	0	0	0
973	1	64	3	0	0	1	1	1	1	2	0	1	0	0	0	0	0	0	0
973	1	54	3	0	0	0	1	0	2	1	1	0	0	0	0	0	0	0	0
975	1	28	1	1	0	1	0	1	0	1	0	0	1	0	0	1	0	0	0
976	1	58	3	0	1	1	0	1	0	0	0	0	1	0	0	1	1	0	0
977	1	41	2	0	1	1	0	1	0	1	1	0	0	0	0	0	0	1	0
978	2	39	2	0	1	1	0	0	0	0	0	1	0	0	0	0	1	0	0
979	1	49	2	0	1	1	1	2	0	1	0	1	0	0	0	0	0	1	0
980	1	29	1	1	0	1	1	1	0	1	0	0	1	0	0	1	0	0	0
981	1	53	3	0	0	1	1	0	0	0	0	0	1	0	0	1	0	0	0
982	2	33	1	1	0	1	1	2	1	1	0	0	0	0	0	1	0	0	0
983	2	25	1	1	1	1	2	1	0	1	0	0	1	0	0	0	0	1	0
984	2	26	1	1	0	1	0	1	1	0	0	0	0	0	0	1	0	0	0
985	2	30	1	1	0	1	0	2	2	1	0	0	1	0	0	1	0	0	0
986	2	38	2	0	0	1	0	0	2	0	0	0	1	0	0	1	0	0	0
987	2	24	1	1	0	0	1	1	2	1	0	0	1	0	1	1	0	0	0
988	2	37	2	0	0	0	0	0	0	0	0	0	0	0	0	1	1	0	1
989	2	17	0	1	0	0	0	1	0	0	0	0	0	1	0	1	0	0	0
990	2	43	2	0	0	0	1	0	0	0	0	0	1	0	0	1	0	0	0
991	2	28	1	1	0	0	1	0	1	0	0	0	0	0	1	1	0	0	0
992	1	17	0	1	0	1	1	1	2	1	0	1	0	0	0	1	0	0	0
993	1	27	1	1	0	1	0	1	0	0	0	0	1	0	0	1	0	0	0
994	2	41	2	0	1	0	2	0	2	0	0	1	0	0	0	0	0	1	0
995	2	52	3	0	0	0	0	0	1	0	1	0	0	0	0	1	0	0	0
996	1	38	2	0	0	0	0	0	1	0	0	0	1	0	0	1	0	0	0
997	2	53	3	0	0	1	1	1	0	1	0	1	0	0	0	1	0	0	0
998	1	57	3	0	0	0	0	1	1	0	1	0	0	0	0	0	1	0	0
999	2	64	3	0	0	0	2	2	0	1	0	1	0	0	0	1	0	0	0
999	2	25	1	1	0	1	0	1	0	1	0	0	0	1	0	1	0	0	0
1000	1	34	1	1	0	1	0	1	0	1	0	0	0	0	0	1	0	0	0
1001	2	14	0	1	1	1	0	1	0	0	0	0	1	0	0	0	0	1	0
1002	2	21	1	1	1	1	0	1	0	0	0	0	1	0	0	0	0	1	0
1003	1	54	3	0	0	0	1	1	1	1	1	0	0	0	0	1	0	0	0
1004	2	21	1	1	0	0	1	1	1	1	0	0	0	1	1	1	0	0	0
1005	2	54	3	0	1	0	0	0	0	0	0	0	1	0	0	0	0	1	0
1006	2	35	1	1	0	0	2	1	1	1	0	0	1	0	0	1	0	0	0
1007	1	23	1	1	0	0	2	1	0	1	0	0	1	0	0	1	0	0	0
1008	2	76	4	0	0	1	1	0	0	0	0	0	0	0	0	1	0	0	0
1009	2	32	1	1	0	1	0	0	1	0	0	0	1	0	0	0	0	0	1
1011	1	43	2	0	0	1	0	1	0	0	0	1	0	0	0	1	0	0	0
1013	2	65	3	0	1	1	0	0	0	0	0	0	1	0	0	0	1	0	0
1014	1	62	3	0	1	1	1	2	0	1	0	0	1	0	0	0	1	0	0
1015	2	28	1	1	1	1	0	0	0	0	0	0	0	0	0	0	0	1	0
1016	1	10	0	1	1	1	0	1	0	0	0	0	0	0	0	0	0	1	0
1017	2	22	1	1	0	0	2	1	1	1	0	0	1	0	0	0	1	0	0
1018	2	55	3	0	1	1	0	0	0	0	0	0	1	0	0	1	0	0	0
1019	2	23	1	1	0	1	0	1	0	0	0	0	1	0	0	1	0	0	0
1020	2	19	0	1	0	0	0	1	0	1	0	0	1	0	0	1	0	0	0
1021	1	27	1	1	0	1	2	2	2	1	0	0	1	0	0	1	1	0	1
1022	2	50	2	0	1	1	0	0	0	0	0	0	1	0	0	0	1	0	0
1024	2	63	3	0	0	1	0	0	0	0	0	0	1	0	0	1	0	0	0
1025	2	20	0	1	0	0	1	1	0	0	0	0	1	0	0	1	0	0	0
1026	2	26	1	1	0	1	0	1	0	1	0	0	1	0	0	0	1	0	0
1027	1	15	0	1	1	0	0	1	0	0	0	0	0	0	0	0	0	1	0
1027	1	38	2	0	0	1	0	0	1	0	0	0	1	0	0	1	0	0	0
1028	1	30	1	1	0	1	0	0	0	0	0	0	1	0	0	1	0	0	0
1028	2	44	2	0	0	1	1	2	0	0	0	1	0	0	0	1	0	0	0
1029	2	44	2	0	0	0	0	0	0	0	0	0	1	0	0	1	0	0	0
1030	2	30	1	1	0	1	0	0	0	1	0	0	0	1	0	1	0	0	0
1031	1	54	3	0	1	1	1	2	0	0	1	0	0	0	0	0	0	1	0
1032	1	47	2	0	0	1	1	1	0	1	0	0	0	0	0	1	0	0	0
1033	2	27	1	1	0	0	2	1	0	1	0	0	0	0	0	1	0	0	0
1034	1	23	1	1	1	1	0	1	0	1	0	0	1	0	0	0	1	0	1
1035	2	26	1	1	0	1	0	1	0	1	0	0	0	1	0	1	0	0	0
1035	2	59	3	0	1	1	0	0	0	0	0	0	1	0	0	0	1	0	0
1036	1	27	1	1	0	0	0	1	1	0	0	0	1	0	0	1	0	0	0
1037	2	14	0	1	0	1	0	1	0	0	0	0	0	0	0	1	0	0	0
1038	1	18	0	1	1	1	0	1	0	1	0	0	1	0	0	0	0	0	0
1038	2	47	2	0	1	1	0	0	1	0	0	0	0	0	0	0	0	1	0
1039	2	25	1	1	0	0	2	1	1	1	0	0	1	0	0	1	0	0	0
1040	2	39	2	0	0	1	1	0	1	1	0	0	1	0	0	1	0	0	0
1041	2	32	1	1	0	1	2	0	2	0	0	0	1	0	0	1	0	0	0
1042	2	24	1	1	0	1	2	1	1	2	0	0	1	0	0	1	0	0	0
1043	2	43	2	0	1	1	0	0	1	0	0	0	1	0	0	0	0	1	0
1044	2	45	2	0	0	1	0	0	0	0	0	0	1	0	0	1	0	0	0
1045	1	48	2	0	0	0	0	1	0	0	0	0	1	0	0	0	0	1	0
1046	1	36	2	0	0	1	2	0	2	0	0	0	0	1	0	1	0	0	0
1047	2	22	1	1	0	0	0	1	0	0	0	0	1	0	0	1	0	0	0
1048	1	45	2	0	1	1	1	1	0	1	0	1	0	0	0	0	0	0	1
1049	1	23	1	1	0	1	2	1	0	0	0	0	1	0	0	1	0	0	0
1050	2	20	0	1	1	1	0	1	0	0	0	0	1	0	0	0	0	1	0
1051	2	21	1	1	0	1	1	1	1	1	0	0	0	0	1	1	0	0	0
1052	2	42	2	0	0	0	1	1	1	0	0	0	1	0	0	1	0	0	0
1053	2	42	2	0	0	1	2	1	1	1	0	0	1	0	0	1	1	0	0
1054	2	41	2	0	0	1	0	0	0	0	0	0	1	0	0	1	0	0	0
1055	1	58	3	0	0	1	0	0	0	0	0	0	1	0	0	1	0	0	0
1056	2	34	1	1	0	0	0	1	1	1	0	0	1	0	0	1	0	0	0
1057	2	23	1	1	0	0	0	0	0	1	0	0	0	0	1	1	0	0	0
1058	1	51	3	0	0	1	0	1	0	1	0	0	1	0	0	0	0	0	0
1059	2	21	1	1	0	1	0	1	1	1	0	0	1	0	0	1	1	0	0
1060	2	43	2	0	0	0	0	0	0	0	0	1	0	0	0	1	0	0	0
1061	2	46	2	0	0	1	1	1	1	0	0	0	1	0	0	1	0	0	0
1061	1	32	1	1	0	1	1	1	0	1	0	0	1	0	0	1	0	0	0
1062	2	38	2	0	0	1	1	0	0	1	0	0	1	0	0	1	0	0	0
1063	2	23	1	1	1	0	1	1	0	0	0	0	0	0	1	1	0	0	0
1064	1	44	2	0	1	1	0	0	0	0	0	0	1	0	0	0	1	0	0
1065	2	50	2	0	0	1	1	1	1	1	0	1	0	0	1	1	0	0	0
1066	2	22	1	1	1	1	0	1	1	1	0	0	0	0	0	0	0	1	0
1067	2	28	1	1	0	0	0	0	0	0	0	0	1	0	0	1	0	0	0
1068	2	23	1	1	0	0	0	0	1	0	0	0	1	0	0	0	0	0	0
1069	1	24	1	1	0	1	1	1	1	0	0	0	0	1	0	1	0	0	0
1070	2	24	1	1	0	0	1	1	1	0	0	0	1	0	0	1	0	0	0
1071	2	46	2	0	0	0	1	2	2	1	0	0	1	0	0	1	0	0	0
1072	2	41	2	0	0	1	0	0	1	0	0	1	0	0	0	1	0	0	0
1073	2	29	1	1	0	1	1	0	0	0	0	0	0	1	0	1	0	0	0
1074	2	55	3	0	0	1	0	0	1	0	0	0	1	0	0	1	0	0	0
1076	2	21	1	1	0	0	2	1	1	1	0	0	1	0	0	1	0	0	0
1077	2	22	1	1	0	0	0	0	1	0	0	0	1	0	0	0	0	1	0
1078	2	20	0	1	0	0	2	0	0	0	0	0	1	0	0	1	0	0	0
1079	1	56	3	0	0	1	2	0	2	0	0	1	0	0	0	1	0	0	0
1080	1	41	2	0	0	1	1	1	0	0	0	1	0	0	0	0	1	0	0
1082	2	21	1	1	1	0	1	1	0	1	0	0	0	1	1	0	0	1	0
1083	2	38	2	0	0	0	1	1	1	1	0	0	0	0	1	1	0	0	0
1084	1	19	0	1	0	1	1	1	1	0	0	0	0	0	0	1	0	0	0
1085	2	24	1	1	0	0	0	0	0	0	0	0	1	0	0	1	0	0	0
1086	2	18	0	1	1	1	0	1	0	0	0	0	1	0	0	0	0	1	0
1087	1	28	1	1	0	1	1	1	1	0	0	0	0	1	0	1	0	0	0
1088	2	69	4	0	0	1	0	0	0	0	0	0	1	0	0	0	1	0	0
1089	2	38	2	0	0	1	0	0	0	0	0	0	1	0	0	1	0	0	0
1090	2	16	0	1	0	1	1	1	0	0	0	0	0	0	0	1	0	0	0
1091	2	28	1	1	0	0	0	0	0	0	0	1	0	0	0	0	0	0	0
1092	2	27	1	1	0	0	0	1	0	1	0	0	1	0	0	1	0	0	0
1093	2	43	2	0	0	0	1	2	0	1	0	0	1	0	0	1	0	0	0
1094	1	22	1	1	0	1	0	1	0	1	0	0	1	0	0	1	0	0	0
1095	1	47	2	0	0	1	0	0	0	0	0	0	1	0	0	0	0	0	1
1096	2	17	0	1	0	0	0	1	0	0	0	0	1	0	0	1	0	0	0
1097	1	24	1	1	1	1	0	1	0	1	0	0	0	0	0	0	0	1	0
