# Supplementary material for: Sex and age differences in the association between routine suicide newspaper reporting and change in admissions of suicidal patients: An investigation at an emergency and critical care center in Tokyo
Source: PLoS One. 2025 Aug 18;20(8):e0330343. doi: 10.1371/journal.pone.0330343 (PMC12360520; doi:10.1371/journal.pone.0330343)
Supplement: S5 — (XLSX) [file pone.0330343.s005.xlsx]

## Sheet: Sheet1
Company	NewsID	NewsID2	Malesuicide	Femalesuicide	NumbSuicideDeath	MinAge	AgeG	LT36	Famousperson	Publicworker	Professionalexpert	PoliceSDF	Criminalsuspected	MultipleSuicide	MurderSuicide	SuicideType	Hanging	Firearm	Jumpingheight	Railroadjumping	Burning	Gas	CutStab	OtherMethod	NotReported	SuicideMethod	WholePtD	WholePtPost	WholePtPre	MalePtD	MalePtPost	MalePtPre	FemalePtD	FemalePtPost	FemalePtPre	YoungerPtD	YoungerPtPost	YoungerPtPre	OlderPtD	OlderPtPost	OlderPtPre
1	1	5	1	1	2	28	1	1	0	0	0	0	0	1	1	4	0	0	0	0	0	1	0	0	0	6	3	3	0	0	0	0	3	3	0	1	1	0	2	2	0
1	2	7	1	0	1	99	9	0	0	0	0	0	0	0	0	0	0	0	0	1	0	0	0	0	0	3	2	3	1	1	1	0	1	2	1	1	1	0	1	2	1
1	3	10	0	1	1	40	2	0	0	0	0	0	0	0	0	0	0	0	0	1	0	0	0	0	0	3	-2	1	3	-1	0	1	-1	1	2	0	1	1	-2	0	2
1	4	15	1	0	1	99	9	0	0	0	0	0	0	0	0	0	0	0	0	1	0	0	0	0	0	3	-4	1	5	1	1	0	-5	0	5	-2	0	2	-2	1	3
1	5	16	1	0	1	43	2	0	0	0	0	0	0	0	1	3	0	0	0	0	0	0	1	0	0	7	-4	1	5	1	1	0	-5	0	5	-2	0	2	-2	1	3
1	6	17	1	0	1	63	3	0	0	0	0	0	0	0	0	0	0	0	0	1	0	0	0	0	0	3	-3	2	5	0	1	1	-3	1	4	0	1	1	-3	1	4
1	7	20	0	1	1	55	3	0	0	0	0	0	0	0	0	0	0	0	0	1	0	0	0	0	0	3	-4	4	8	0	1	1	-4	3	7	-4	1	5	0	3	3
1	8	21	0	1	1	55	3	0	0	0	0	0	0	0	0	0	0	0	0	1	0	0	0	0	0	3	-4	4	8	0	1	1	-4	3	7	-4	1	5	0	3	3
1	9	22	1	0	1	99	9	0	0	0	0	0	0	0	0	0	0	0	0	1	0	0	0	0	0	3	-5	3	8	0	1	1	-5	2	7	-5	0	5	0	3	3
1	10	23	1	0	1	99	9	0	0	0	0	0	0	0	0	0	0	0	0	1	0	0	0	0	0	3	-5	3	8	0	1	1	-5	2	7	-5	0	5	0	3	3
1	11	24	0	1	1	21	1	1	0	0	0	0	0	0	0	0	0	0	0	1	0	0	0	0	0	3	2	6	4	1	2	1	1	4	3	4	5	1	-2	1	3
1	12	27	1	0	1	65	3	0	0	0	0	0	0	0	0	0	1	0	0	0	0	0	0	0	0	1	6	9	3	2	2	0	4	7	3	6	8	2	0	1	1
1	13	26.1	1	0	1	73	4	0	0	0	0	0	0	0	0	0	1	0	0	0	0	0	0	0	0	1	6	9	3	2	2	0	4	7	3	6	8	2	0	1	1
1	14	28	1	0	1	99	9	0	0	1	0	0	0	0	0	0	0	0	0	0	1	0	0	0	0	5	6	9	3	2	2	0	4	7	3	6	8	2	0	1	1
1	15	32	1	0	1	55	3	0	0	0	0	0	0	0	0	0	1	0	0	0	0	0	0	0	0	1	4	5	1	2	3	1	2	2	0	2	2	0	2	3	1
1	16	33	1	0	1	35	1	1	0	0	0	0	1	0	0	0	1	0	0	0	0	0	0	0	0	1	4	5	1	2	3	1	2	2	0	2	2	0	2	3	1
1	17	34	1	0	1	25	1	1	0	0	0	0	0	0	1	3	0	0	1	0	0	0	0	0	0	2	1	4	3	-2	1	3	3	3	0	3	3	0	-2	1	3
1	18	35.1	1	0	1	25	1	1	0	1	0	0	0	0	0	0	0	0	0	0	1	0	0	0	0	5	-2	2	4	0	0	0	-2	2	4	-1	2	3	-1	0	1
1	19	36	1	0	1	47	2	0	0	1	0	0	0	0	0	0	1	0	0	0	0	0	0	0	0	1	0	3	3	1	1	0	-1	2	3	-1	2	3	1	1	0
1	20	37	1	0	1	65	3	0	0	0	0	0	0	0	0	0	1	0	0	0	0	0	0	0	0	1	0	3	3	1	1	0	-1	2	3	-1	2	3	1	1	0
1	21	38	1	0	1	57	3	0	1	0	0	0	0	0	0	1	0	0	0	0	0	0	0	0	1	0	1	4	3	1	1	0	0	3	3	-1	2	3	2	2	0
1	22	39	1	0	1	65	3	0	0	0	0	0	0	0	0	0	1	0	0	0	0	0	0	0	0	1	0	3	3	1	1	0	-1	2	3	-2	1	3	2	2	0
1	23	40	1	0	1	58	3	0	1	0	0	0	0	0	0	1	1	0	0	0	0	0	0	0	0	1	2	4	2	1	1	0	1	3	2	-1	1	2	3	3	0
1	24	43	1	0	1	85	5	0	0	0	0	0	0	0	1	3	0	0	1	0	0	0	0	0	0	2	2	5	3	2	3	1	0	2	2	1	3	2	1	2	1
1	25	46	1	0	1	13	0	1	0	0	0	0	0	0	0	0	0	0	1	0	0	0	0	0	0	2	-1	3	4	-1	1	2	0	2	2	-1	2	3	0	1	1
1	26	49	1	0	1	22	1	1	0	0	0	0	0	0	1	3	0	0	1	0	0	0	0	0	0	2	2	5	3	0	2	2	2	3	1	2	4	2	0	1	1
1	27	51.1	0	1	1	52	3	0	0	0	0	0	0	0	0	0	0	0	0	0	0	0	0	0	1	0	1	3	2	0	1	1	1	2	1	0	2	2	1	1	0
1	28	53	1	0	1	13	0	1	0	0	0	0	0	0	0	0	0	0	1	0	0	0	0	0	0	2	3	5	2	0	1	1	3	4	1	0	2	2	3	3	0
1	29	55	0	1	1	27	1	1	0	0	0	0	0	0	0	0	0	0	0	0	1	0	0	0	0	5	-2	3	5	1	1	0	-3	2	5	1	3	2	-3	0	3
1	30	58	0	1	1	16	0	1	0	0	0	0	0	0	0	0	0	0	1	0	0	0	0	0	0	2	4	6	2	3	3	0	1	3	2	1	3	2	3	3	0
1	31	59	1	0	1	57	3	0	0	0	0	0	0	0	0	0	1	0	0	0	0	0	0	0	0	1	4	7	3	3	4	1	1	3	2	-1	2	3	5	5	0
1	32	60	1	0	1	99	9	0	0	1	0	0	0	0	0	0	0	0	0	0	1	0	0	0	0	5	4	7	3	3	4	1	1	3	2	-1	2	3	5	5	0
1	33	62	1	0	1	99	9	0	0	0	0	0	0	0	0	0	0	0	0	1	0	0	0	0	0	3	-1	5	6	0	3	3	-1	2	3	-1	2	3	0	3	3
1	34	63	1	0	1	68	4	0	1	0	0	0	0	0	0	1	0	0	1	0	0	0	0	0	0	2	0	7	7	-2	2	4	2	5	3	0	3	3	0	4	4
1	35	64	1	0	1	13	0	1	0	0	0	0	0	0	0	0	0	0	1	0	0	0	0	0	0	2	0	6	6	-3	1	4	3	5	2	2	3	1	-2	3	5
1	36	68	1	0	1	17	0	1	0	0	0	0	0	0	0	0	0	0	1	0	0	0	0	0	0	2	3	8	5	0	2	2	3	6	3	1	3	2	2	5	3
1	37	70	1	0	1	15	0	1	0	0	0	0	0	0	0	0	0	0	1	0	0	0	0	0	0	2	2	7	5	-2	1	3	4	6	2	0	2	2	2	5	3
1	38	71	1	0	1	24	1	1	0	0	0	0	0	0	0	0	0	0	0	1	0	0	0	0	0	3	2	7	5	-2	1	3	4	6	2	0	2	2	2	5	3
1	39	76	1	0	1	12	0	1	0	0	0	0	0	0	0	0	0	0	1	0	0	0	0	0	0	2	4	7	3	3	3	0	1	4	3	4	5	1	0	2	2
1	40	102	1	0	1	73	4	0	1	0	0	0	0	0	0	1	1	0	0	0	0	0	0	0	0	1	-3	3	6	-2	1	3	-1	2	3	-2	2	4	-1	1	2
1	41	109	0	1	1	43	2	0	0	0	0	0	0	0	1	3	0	0	0	0	0	0	0	1	0	8	6	9	3	5	6	1	1	3	2	5	5	0	1	4	3
1	42	112	1	0	1	99	9	0	0	0	0	0	0	0	0	0	0	0	0	1	0	0	0	0	0	3	0	5	5	0	3	3	0	2	2	1	3	2	-1	2	3
1	43	113	1	0	1	12	0	1	0	0	0	0	0	0	0	0	1	0	0	0	0	0	0	0	0	1	-6	2	8	-4	1	5	-2	1	3	-5	0	5	-1	2	3
1	44	115	1	0	1	58	3	0	1	0	0	0	0	0	0	1	1	0	0	0	0	0	0	0	0	1	-3	2	5	-3	0	3	0	2	2	-2	1	3	-1	1	2
1	45	117	1	0	1	27	1	1	0	0	0	0	0	0	0	0	0	0	0	0	1	0	0	0	0	5	3	4	1	1	1	0	2	3	1	1	1	0	2	3	1
1	46	120	1	0	1	38	2	0	0	0	0	0	0	0	1	3	1	0	0	0	0	0	0	0	0	1	2	4	2	1	1	0	1	3	2	-1	0	1	3	4	1
1	47	118	1	0	1	86	5	0	0	0	0	0	0	0	1	3	0	0	0	0	0	0	1	0	0	7	2	4	2	1	1	0	1	3	2	-1	0	1	3	4	1
1	48	122	1	0	1	24	1	1	0	0	0	0	0	0	1	3	1	0	0	0	0	0	0	0	0	1	-3	1	4	-1	0	1	-2	1	3	1	1	0	-4	0	4
1	49	123	0	1	3	65	3	0	0	0	0	0	0	1	0	2	0	0	0	0	0	1	0	0	0	6	-3	1	4	-1	0	1	-2	1	3	-1	0	1	-2	1	3
1	50	122.5	0	1	1	54	3	0	0	0	0	0	0	0	1	3	1	0	0	0	0	0	0	0	0	1	-3	1	4	-1	0	1	-2	1	3	-1	0	1	-2	1	3
1	51	123.5	1	0	1	18	0	1	0	0	0	0	0	0	0	0	0	0	0	1	0	0	0	0	0	3	-3	1	4	-1	0	1	-2	1	3	-1	0	1	-2	1	3
1	52	124	1	0	1	43	2	0	0	0	0	0	0	0	0	0	0	1	0	0	0	0	0	0	0	4	-1	1	2	0	0	0	-1	1	2	-1	0	1	0	1	1
1	53	124.5	1	0	1	36	2	0	0	0	0	1	0	0	0	0	0	0	0	1	0	0	0	0	0	3	1	2	1	0	0	0	1	2	1	-1	0	1	2	2	0
1	54	130	1	0	1	80	4	0	0	0	0	0	0	0	0	0	0	0	0	1	0	0	0	0	0	3	2	4	2	1	1	0	1	3	2	0	0	0	2	4	2
1	55	133	1	0	1	73	4	0	0	0	0	0	0	0	1	3	1	0	0	0	0	0	0	0	0	1	2	5	3	-1	0	1	3	5	2	3	3	0	-1	2	3
1	56	135	1	0	2	22	1	1	0	0	0	0	0	1	0	2	0	0	0	0	1	0	0	0	0	5	3	6	3	1	1	0	2	5	3	2	4	2	1	2	1
1	57	135.5	0	1	1	21	1	1	0	0	0	0	0	0	0	0	0	0	0	1	0	0	0	0	0	3	1	5	4	1	1	0	0	4	4	0	3	3	1	2	1
1	58	136	1	1	2	99	9	0	0	0	0	0	0	1	1	4	0	0	0	0	0	1	0	0	0	6	0	5	5	2	2	0	-2	3	5	1	4	3	-1	1	2
1	59	142	0	1	1	13	0	1	0	0	0	0	0	0	0	0	0	0	0	1	0	0	0	0	0	3	4	6	2	2	3	1	2	3	1	0	1	1	4	5	1
1	60	144	0	1	1	64	3	0	0	0	0	0	1	0	1	3	0	0	0	0	0	0	0	0	1	0	1	4	3	-2	1	3	3	3	0	-1	0	1	2	4	2
1	61	145	1	0	1	50	2	0	0	0	0	0	0	0	0	0	0	0	0	1	0	0	0	0	0	3	-4	2	6	-3	0	3	-1	2	3	0	1	1	-4	1	5
1	62	146	1	0	1	20	0	1	0	0	0	0	0	0	1	3	0	1	0	0	0	0	0	0	0	4	-4	2	6	-3	0	3	-1	2	3	0	1	1	-4	1	5
1	63	149	1	0	1	62	3	0	0	0	0	0	0	0	1	3	0	1	0	0	0	0	0	0	0	4	-3	0	3	0	0	0	-3	0	3	-2	0	2	-1	0	1
1	64	151	0	1	1	79	4	0	0	0	0	0	0	0	0	0	0	0	0	1	0	0	0	0	0	3	3	4	1	1	1	0	2	3	1	1	2	1	2	2	0
1	65	154	1	0	1	39	2	0	1	0	0	0	0	0	0	1	1	0	0	0	0	0	0	0	0	1	1	3	2	1	1	0	0	2	2	1	2	1	0	1	1
1	66	155	1	0	1	99	9	0	0	0	0	0	0	0	0	0	0	1	0	0	0	0	0	0	0	4	1	3	2	1	1	0	0	2	2	1	2	1	0	1	1
1	67	167	0	1	2	16	0	1	0	0	0	0	0	1	0	2	0	0	0	0	0	1	0	0	0	6	3	6	3	0	2	2	3	4	1	2	5	3	1	1	0
1	68	170	1	1	2	52	3	0	0	1	0	0	0	1	0	2	0	0	1	0	0	0	0	0	0	2	-2	4	6	0	2	2	-2	2	4	-1	4	5	-1	0	1
1	69	174	1	0	1	11	0	1	0	0	0	0	0	0	0	0	0	0	0	1	0	0	0	0	0	3	1	4	3	0	0	0	1	4	3	-1	2	3	2	2	0
1	70	203	0	1	2	99	9	0	0	0	0	0	0	1	0	2	0	0	0	0	0	0	0	1	0	8	2	5	3	1	2	1	1	3	2	2	4	2	0	1	1
1	71	201	1	0	1	51	3	0	0	0	0	0	0	0	0	0	0	1	0	0	0	0	0	0	0	4	2	5	3	0	1	1	2	4	2	1	3	2	1	2	1
1	72	202.1	1	0	1	31	1	1	0	0	0	0	1	0	0	0	1	0	0	0	0	0	0	0	0	1	3	5	2	1	1	0	2	4	2	1	3	2	2	2	0
1	73	204	1	0	1	26	1	1	0	0	0	0	0	0	1	3	0	0	0	0	0	0	1	0	0	7	-2	3	5	1	2	1	-3	1	4	0	3	3	-2	0	2
1	74	206	1	0	1	15	0	1	0	0	0	0	0	0	0	0	0	0	1	0	0	0	0	0	0	2	-1	4	5	2	3	1	-3	1	4	0	3	3	-1	1	2
1	75	207	1	0	1	67	4	0	1	0	0	0	0	0	0	1	1	0	0	0	0	0	0	0	0	1	3	6	3	0	2	2	3	4	1	0	3	3	3	3	0
1	76	210	0	1	1	99	9	0	0	0	0	0	0	0	0	0	0	0	0	1	0	0	0	0	0	3	-4	2	6	-1	1	2	-3	1	4	-2	1	3	-2	1	3
1	77	213	1	0	1	13	0	1	0	0	0	0	0	0	0	0	1	0	0	0	0	0	0	0	0	1	-4	1	5	0	0	0	-4	1	5	-3	1	4	-1	0	1
1	78	214	0	1	1	17	0	1	0	0	0	0	0	0	0	0	1	0	0	0	0	0	0	0	0	1	-2	2	4	0	0	0	-2	2	4	-1	2	3	-1	0	1
1	79	217	1	0	1	78	4	0	1	0	0	0	0	0	0	1	0	0	1	0	0	0	0	0	0	2	3	3	0	1	1	0	2	2	0	1	1	0	2	2	0
1	80	219	1	1	3	25	1	1	0	0	0	0	0	1	0	2	0	0	0	0	0	1	0	0	0	6	0	6	6	-3	0	3	3	6	3	1	4	3	-1	2	3
1	81	220	1	0	1	45	2	0	0	0	0	0	1	0	0	0	1	0	0	0	0	0	0	0	0	1	0	6	6	-3	0	3	3	6	3	1	4	3	-1	2	3
1	82	221	0	1	1	14	0	1	0	0	0	0	0	0	0	0	1	0	0	0	0	0	0	0	0	1	0	6	6	-3	0	3	3	6	3	1	4	3	-1	2	3
1	83	221.5	1	0	1	99	9	0	0	0	0	0	0	0	0	0	0	0	0	1	0	0	0	0	0	3	0	6	6	-3	0	3	3	6	3	1	4	3	-1	2	3
1	84	1221.5	0	1	1	55	3	0	0	0	0	0	1	0	0	0	1	0	0	0	0	0	0	0	0	1	-4	4	8	-3	0	3	-1	4	5	-4	1	5	0	3	3
1	85	224.1	1	0	1	26	1	1	0	0	0	1	0	0	0	0	0	1	0	0	0	0	0	0	0	4	-2	3	5	0	0	0	-2	3	5	-1	2	3	-1	1	2
1	86	229	0	1	1	14	0	1	0	0	0	0	0	0	0	0	0	0	0	1	0	0	0	0	0	3	-1	2	3	-1	0	1	0	2	2	0	2	2	-1	0	1
1	87	233	0	1	1	16	0	1	0	0	0	0	0	0	0	0	0	0	0	1	0	0	0	0	0	3	-1	2	3	-1	0	1	0	2	2	-2	1	3	1	1	0
1	88	236	1	0	1	56	3	0	1	0	0	0	0	0	0	1	0	0	0	0	0	0	0	0	1	0	0	2	2	1	1	0	-1	1	2	1	2	1	-1	0	1
1	89	239	0	1	1	65	3	0	0	0	0	0	0	0	1	3	1	0	0	0	0	0	0	0	0	1	-4	0	4	-2	0	2	-2	0	2	-2	0	2	-2	0	2
1	90	240	1	0	1	13	0	1	0	0	0	0	0	0	0	0	0	0	1	0	0	0	0	0	0	2	3	4	1	2	2	0	1	2	1	0	1	1	3	3	0
1	91	243	1	0	1	36	2	0	0	0	0	0	0	0	0	0	0	0	1	0	0	0	0	0	0	2	8	8	0	4	4	0	4	4	0	5	5	0	3	3	0
1	92	246	1	0	1	34	1	1	1	0	0	0	0	0	0	1	1	0	0	0	0	0	0	0	0	1	3	4	1	-1	0	1	4	4	0	3	4	1	0	0	0
1	93	249	0	1	1	25	1	1	0	0	0	0	0	0	0	0	0	0	0	1	0	0	0	0	0	3	6	7	1	1	1	0	5	6	1	4	5	1	2	2	0
1	94	250	1	0	1	25	1	1	0	0	0	0	0	0	0	0	0	0	0	1	0	0	0	0	0	3	0	5	5	2	2	0	-2	3	5	-2	3	5	2	2	0
1	95	251	0	1	1	62	3	0	1	0	0	0	0	0	0	1	0	0	1	0	0	0	0	0	0	2	0	5	5	2	2	0	-2	3	5	-2	3	5	2	2	0
1	96	254	0	1	1	12	0	1	0	0	0	0	0	0	0	0	0	0	1	0	0	0	0	0	0	2	-2	3	5	-2	0	2	0	3	3	-2	1	3	0	2	2
1	97	257	1	0	1	55	3	0	0	0	0	0	0	0	1	3	0	0	0	0	1	0	0	0	0	5	4	5	1	0	1	1	4	4	0	3	4	1	1	1	0
1	98	258	1	0	1	50	2	0	1	0	0	0	0	0	0	1	0	0	0	0	0	0	1	0	0	7	4	5	1	0	1	1	4	4	0	3	4	1	1	1	0
1	99	259	0	1	1	32	1	1	0	0	0	0	0	0	0	0	0	0	0	1	0	0	0	0	0	3	0	3	3	-2	0	2	2	3	1	1	3	2	-1	0	1
1	100	264	1	0	1	28	1	1	0	0	0	0	0	0	0	0	0	0	0	1	0	0	0	0	0	3	1	4	3	1	2	1	0	2	2	2	3	1	-1	1	2
1	101	265.1	1	0	1	20	0	1	0	0	0	0	0	0	0	0	1	0	0	0	0	0	0	0	0	1	-3	2	5	1	2	1	-4	0	4	0	2	2	-3	0	3
1	102	266	1	1	2	45	2	0	0	0	0	0	0	1	0	2	1	0	0	0	0	0	0	0	0	1	-1	3	4	3	3	0	-4	0	4	1	3	2	-2	0	2
1	103	271	0	1	1	59	3	0	0	0	0	0	0	0	0	0	0	0	0	1	0	0	0	0	0	3	1	1	0	1	1	0	0	0	0	1	1	0	0	0	0
1	104	273	1	0	1	12	0	1	0	0	0	0	0	0	0	0	1	0	0	0	0	0	0	0	0	1	3	3	0	2	2	0	1	1	0	2	2	0	1	1	0
1	105	274	0	1	1	38	2	0	0	0	0	0	0	0	1	3	0	0	0	0	1	0	0	0	0	5	-2	3	5	-3	1	4	1	2	1	0	2	2	-2	1	3
1	106	275	1	1	3	25	1	1	0	1	0	0	0	1	0	2	1	0	0	0	0	0	0	0	0	6	-4	1	5	-4	0	4	0	1	1	-3	0	3	-1	1	2
1	107	281	1	0	1	77	4	0	0	0	0	0	0	0	1	3	1	0	0	0	0	0	0	0	0	1	3	3	0	2	2	0	1	1	0	2	2	0	1	1	0
1	108	282.2	1	0	1	49	2	0	0	0	0	0	0	0	1	3	0	0	0	0	1	0	0	0	0	5	1	2	1	0	1	1	1	1	0	0	1	1	1	1	0
1	109	301	1	0	1	15	0	1	0	0	0	0	0	0	0	0	1	0	0	0	0	0	0	0	0	1	0	4	4	0	2	2	0	2	2	-2	1	3	2	3	1
1	110	302	1	0	1	73	4	0	1	0	0	0	0	0	0	1	0	0	0	0	0	0	0	0	1	0	0	4	4	-1	1	2	1	3	2	2	3	1	-2	1	3
1	111	303	1	0	1	99	9	0	0	0	0	0	0	0	0	0	0	0	0	1	0	0	0	0	0	3	-1	5	6	1	3	2	-2	2	4	3	5	2	-4	0	4
1	112	305	1	0	1	37	2	0	0	0	0	0	0	0	1	3	0	0	0	0	0	0	0	1	0	8	2	9	7	-3	1	4	5	8	3	-3	4	7	5	5	0
1	113	311	1	0	1	44	2	0	0	0	0	1	0	0	0	0	0	1	0	0	0	0	0	0	0	4	0	3	3	-1	0	1	1	3	2	3	3	0	-3	0	3
1	114	312	1	0	1	35	1	1	0	0	0	0	0	0	0	0	1	0	0	0	0	0	0	0	0	1	-1	3	4	1	1	0	-2	2	4	-2	1	3	1	2	1
1	115	313	1	0	1	99	9	0	0	0	0	0	0	0	1	3	0	1	0	0	0	0	0	0	0	4	-1	3	4	1	1	0	-2	2	4	-2	1	3	1	2	1
1	116	307	1	0	1	16	0	1	0	0	0	0	0	0	0	0	0	0	0	0	0	0	0	0	1	0	-1	7	8	3	4	1	-4	3	7	2	5	3	-3	2	5
1	117	320	1	0	1	24	1	1	0	0	0	1	0	0	1	3	0	0	1	0	0	0	0	0	0	2	1	6	5	1	2	1	0	4	4	3	5	2	-2	1	3
1	118	321	1	0	1	99	9	0	0	0	0	0	0	0	1	3	1	0	0	0	0	0	0	0	0	1	-1	5	6	0	2	2	-1	3	4	1	4	3	-2	1	3
1	119	322	1	0	1	99	9	0	0	1	0	0	0	0	0	0	0	0	1	0	0	0	0	0	0	2	-2	4	6	-2	1	3	0	3	3	-4	1	5	2	3	1
1	120	323	1	0	1	53	3	0	0	0	1	0	0	0	0	0	1	0	0	0	0	0	0	0	0	1	1	7	6	1	3	2	0	4	4	-3	2	5	4	5	1
1	121	325	1	0	1	65	3	0	0	0	0	0	0	0	1	3	0	0	1	0	0	0	0	0	0	2	2	7	5	1	3	2	1	4	3	1	4	3	1	3	2
1	122	326	1	0	2	50	2	0	0	0	0	1	0	1	0	2	1	0	0	0	0	0	0	0	0	1	-3	3	6	-3	0	3	0	3	3	-3	1	4	0	2	2
1	123	327	1	0	1	15	0	1	0	0	0	0	0	0	0	0	0	0	0	1	0	0	0	0	0	3	-3	3	6	-3	0	3	0	3	3	-3	1	4	0	2	2
1	124	328	1	0	1	54	3	0	0	0	0	1	0	0	0	0	1	0	0	0	0	0	0	0	0	1	2	3	1	1	1	0	1	2	1	2	2	0	0	1	1
1	125	331	1	0	1	72	4	0	0	0	0	0	0	0	0	0	0	0	0	1	0	0	0	0	0	3	3	8	5	1	2	1	2	6	4	1	6	5	2	2	0
1	126	322	0	1	1	35	1	1	0	0	0	0	0	0	1	3	0	0	1	0	0	0	0	0	0	2	-5	3	8	0	2	2	-5	1	6	-5	2	7	0	1	1
1	127	336	1	1	2	16	0	1	0	0	0	0	0	1	0	2	0	0	0	0	0	1	0	0	0	6	1	2	1	2	2	0	-1	0	1	1	1	0	0	1	1
1	128	337	1	0	1	99	9	0	0	0	0	1	0	0	0	0	1	0	0	0	0	0	0	0	0	1	1	2	1	2	2	0	-1	0	1	1	1	0	0	1	1
1	129	342	0	1	1	39	2	0	0	0	0	0	0	0	1	3	0	0	1	0	0	0	0	0	0	2	0	3	3	0	2	2	0	1	1	3	3	0	-3	0	3
1	130	345.1	1	0	1	14	0	1	0	0	0	0	0	0	0	0	1	0	0	0	0	0	0	0	0	1	-1	1	2	1	1	0	-2	0	2	0	1	1	-1	0	1
1	131	346	1	0	1	52	3	0	0	0	1	0	0	0	0	0	1	0	0	0	0	0	0	0	0	1	2	3	1	1	1	0	1	2	1	1	2	1	1	1	0
1	132	347	1	0	1	17	0	1	0	0	0	0	0	0	0	0	0	0	1	0	0	0	0	0	0	2	-2	1	3	-1	0	1	-1	1	2	-1	1	2	-1	0	1
1	133	348	1	0	1	99	9	0	1	0	0	0	0	0	0	1	1	0	0	0	0	0	0	0	0	1	-2	1	3	-1	0	1	-1	1	2	-1	1	2	-1	0	1
1	134	352	0	1	1	11	0	1	0	0	0	0	0	0	0	0	0	0	0	0	0	0	0	0	1	0	0	3	3	1	2	1	-1	1	2	0	2	2	0	1	1
1	135	353	1	0	1	14	0	1	0	0	0	0	0	0	0	0	0	0	0	1	0	0	0	0	0	3	0	4	4	2	3	1	-2	1	3	0	3	3	0	1	1
1	136	354	0	1	1	14	0	1	0	0	0	0	0	0	0	0	0	0	1	0	0	0	0	0	0	2	-2	3	5	0	2	2	-2	1	3	-2	2	4	0	1	1
1	137	355	0	1	2	11	0	1	0	0	0	0	0	1	0	2	0	0	1	0	0	0	0	0	0	2	-2	3	5	0	2	2	-2	1	3	-2	2	4	0	1	1
1	138	1356	1	0	1	39	2	0	0	0	0	0	0	0	1	3	0	0	0	0	0	0	0	0	1	0	0	3	3	-1	1	2	1	2	1	0	2	2	0	1	1
1	139	358	1	0	1	14	0	1	0	0	0	0	0	0	0	0	0	0	1	0	0	0	0	0	0	2	-2	1	3	-1	1	2	-1	0	1	-2	0	2	0	1	1
1	140	359	1	1	3	25	1	1	0	0	0	0	0	1	0	2	0	0	0	0	0	1	0	0	0	6	-3	0	3	-2	0	2	-1	0	1	-1	0	1	-2	0	2
1	141	361	0	1	1	11	0	1	0	0	0	0	0	0	0	0	1	0	0	0	0	0	0	0	0	1	1	3	2	-2	0	2	3	3	0	2	3	1	-1	0	1
1	142	363	1	0	1	59	3	0	0	1	0	0	0	0	0	0	0	0	0	0	0	0	0	0	1	0	8	8	0	1	1	0	7	7	0	4	4	0	4	4	0
1	143	367	0	1	1	40	2	0	0	0	0	0	0	0	1	3	0	0	0	0	0	0	0	1	0	8	-2	1	3	0	1	1	-2	0	2	0	1	1	-2	0	2
1	144	369	1	0	1	75	4	0	0	0	1	0	0	0	1	3	0	1	0	0	0	0	0	0	0	4	0	3	3	-2	0	2	2	3	1	1	3	2	-1	0	1
1	145	370	1	0	1	35	1	1	0	0	0	0	0	0	0	0	0	0	1	0	0	0	0	0	0	2	2	3	1	-1	0	1	3	3	0	2	3	1	0	0	0
1	146	372.2	1	0	1	14	0	1	0	0	0	0	0	0	1	3	0	1	0	0	0	0	0	0	0	4	5	8	3	2	2	0	3	6	3	1	4	3	4	4	0
1	147	374	1	0	1	99	9	0	0	0	0	0	0	0	0	0	0	0	0	0	1	0	0	0	0	5	1	3	2	3	3	0	-2	0	2	2	2	0	-1	1	2
1	148	376	1	0	1	45	2	0	0	0	0	1	0	0	0	0	1	0	0	0	0	0	0	0	0	1	1	3	2	3	3	0	-2	0	2	2	2	0	-1	1	2
1	149	378	1	0	1	99	9	0	0	1	0	0	0	0	0	0	0	0	1	0	0	0	0	0	0	2	-3	1	4	-3	0	3	0	1	1	-2	0	2	-1	1	2
1	150	378.5	1	0	1	99	9	0	0	0	0	0	0	0	0	0	0	0	0	1	0	0	0	0	0	3	-3	1	4	-3	0	3	0	1	1	-2	0	2	-1	1	2
1	151	382	1	0	1	12	0	1	0	0	0	0	0	0	0	0	0	0	1	0	0	0	0	0	0	2	1	3	2	0	1	1	1	2	1	0	1	1	1	2	1
1	152	383	1	0	1	45	2	0	0	0	0	0	0	0	1	3	0	0	1	0	0	0	0	0	0	2	-2	2	4	1	2	1	-3	0	3	-1	1	2	-1	1	2
1	153	384	1	0	1	99	9	0	0	0	0	0	0	0	0	0	0	0	0	1	0	0	0	0	0	3	-2	1	3	0	1	1	-2	0	2	0	1	1	-2	0	2
1	154	385	1	0	1	45	2	0	0	0	0	1	0	0	0	0	0	0	0	0	0	1	0	0	0	6	-2	0	2	-2	0	2	0	0	0	-1	0	1	-1	0	1
1	155	401	1	0	1	99	9	0	0	0	0	0	0	0	0	0	0	0	0	1	0	0	0	0	0	3	-1	0	1	0	0	0	-1	0	1	-1	0	1	0	0	0
1	156	402	1	0	1	99	9	0	0	0	0	0	0	0	1	3	0	1	0	0	0	0	0	0	0	4	-1	0	1	0	0	0	-1	0	1	-1	0	1	0	0	0
1	157	404	1	0	1	71	4	0	0	0	0	0	0	0	1	3	0	0	0	0	0	0	1	0	0	7	0	0	0	0	0	0	0	0	0	0	0	0	0	0	0
1	158	408.1	1	0	1	59	3	0	0	1	0	0	0	0	0	0	0	0	1	0	0	0	0	0	0	2	-6	0	6	-2	0	2	-4	0	4	-4	0	4	-2	0	2
1	159	413	1	0	1	36	2	0	0	0	0	0	0	0	1	3	0	1	0	0	0	0	0	0	0	4	-3	2	5	0	1	1	-3	1	4	-3	2	5	0	0	0
1	160	420	1	0	1	30	1	1	0	0	0	0	0	0	1	3	0	0	0	0	0	0	0	0	1	0	-1	2	3	0	2	2	-1	0	1	-1	1	2	0	1	1
1	161	424	1	0	1	13	0	1	0	0	0	0	0	0	0	0	0	0	1	0	0	0	0	0	0	2	0	3	3	-2	0	2	2	3	1	0	3	3	0	0	0
1	162	428.3	1	0	1	74	4	0	1	0	0	0	0	0	0	1	0	0	0	0	0	0	0	0	1	0	3	5	2	0	2	2	3	3	0	1	2	1	2	3	1
1	163	429	1	0	1	55	3	0	0	0	0	0	0	0	1	3	0	0	1	0	0	0	0	0	0	2	3	5	2	2	2	0	1	3	2	2	3	1	1	2	1
1	164	430	1	0	1	99	9	0	0	0	0	1	0	0	1	3	0	1	0	0	0	0	0	0	0	4	4	5	1	2	2	0	2	3	1	3	3	0	1	2	1
1	165	431	0	1	1	35	1	1	0	0	0	0	0	0	1	3	0	0	0	0	0	1	0	0	0	6	2	5	3	1	2	1	1	3	2	1	2	1	1	3	2
1	166	436	0	1	1	14	0	1	0	0	0	0	0	0	0	0	0	0	0	1	0	0	0	0	0	3	-3	2	5	1	1	0	-4	1	5	-3	0	3	0	2	2
1	167	437.1	1	0	1	71	4	0	0	0	0	0	0	0	1	3	0	0	0	0	1	0	0	0	0	5	1	3	2	0	1	1	1	2	1	3	3	0	-2	0	2
1	168	438	1	0	1	13	0	1	0	0	0	0	0	0	0	0	0	0	0	1	0	0	0	0	0	3	7	9	2	4	5	1	3	4	1	2	4	2	5	5	0
1	169	439	0	1	1	99	9	0	0	0	0	0	0	0	0	0	0	0	0	1	0	0	0	0	0	3	-2	5	7	-2	2	4	0	3	3	-4	1	5	2	4	2
1	170	441	0	1	1	34	1	1	0	0	0	0	0	0	1	3	0	0	1	0	0	0	0	0	0	2	2	4	2	-1	0	1	3	4	1	0	1	1	2	3	1
1	171	442	1	0	1	36	2	0	0	0	0	0	0	0	0	0	0	0	0	0	1	0	0	0	0	5	2	4	2	-1	0	1	3	4	1	0	1	1	2	3	1
1	172	446	0	1	1	41	2	0	0	0	0	0	0	0	1	3	1	0	0	0	0	0	0	0	0	1	1	2	1	0	0	0	1	2	1	2	2	0	-1	0	1
1	173	447	1	0	1	52	3	0	1	0	0	0	0	0	0	1	1	0	0	0	0	0	0	0	0	1	1	2	1	0	0	0	1	2	1	2	2	0	-1	0	1
1	174	448	1	0	1	79	4	0	0	0	0	0	0	0	0	0	1	0	0	0	0	0	0	0	0	1	0	2	2	0	0	0	0	2	2	0	1	1	0	1	1
1	175	452	1	0	1	99	9	0	0	0	0	0	0	0	0	0	0	0	0	1	0	0	0	0	0	3	0	2	2	1	1	0	-1	1	2	2	2	0	-2	0	2
1	176	453	1	0	1	55	3	0	0	0	0	1	0	0	0	0	1	0	0	0	0	0	0	0	0	1	0	2	2	1	1	0	-1	1	2	2	2	0	-2	0	2
1	177	454	1	0	1	49	2	0	0	0	0	0	1	0	0	0	1	0	0	0	0	0	0	0	0	1	1	2	1	1	1	0	0	1	1	2	2	0	-1	0	1
1	178	455	1	0	1	13	0	1	0	0	0	0	0	0	0	0	0	0	0	1	0	0	0	0	0	3	4	5	1	2	3	1	2	2	0	1	2	1	3	3	0
1	179	456	1	0	1	41	2	0	0	0	0	0	0	0	1	3	0	1	0	0	0	0	0	0	0	4	2	4	2	2	3	1	0	1	1	-1	1	2	3	3	0
1	180	450	1	0	1	14	0	1	0	0	0	0	0	0	0	0	0	0	1	0	0	0	0	0	0	2	5	6	1	4	4	0	1	2	1	2	3	1	3	3	0
1	181	454	1	0	1	57	3	0	0	0	1	0	0	0	1	3	1	0	0	0	0	0	0	0	0	1	2	4	2	2	2	0	0	2	2	3	3	0	-1	1	2
1	182	456	1	0	1	25	1	1	0	0	0	0	0	0	0	0	0	0	0	1	0	0	0	0	0	3	0	3	3	0	1	1	0	2	2	1	2	1	-1	1	2
1	183	457	1	0	1	29	1	1	0	0	0	1	0	0	0	0	0	1	0	0	0	0	0	0	0	4	-2	2	4	0	1	1	-2	1	3	-1	1	2	-1	1	2
1	184	458	1	0	1	14	0	1	0	0	0	0	0	0	0	0	0	0	1	0	0	0	0	0	0	2	-2	1	3	-1	0	1	-1	1	2	-2	0	2	0	1	1
1	185	459	1	0	1	23	1	1	0	0	0	1	0	0	0	0	0	1	0	0	0	0	0	0	0	4	-2	1	3	-1	0	1	-1	1	2	-2	0	2	0	1	1
1	186	461	1	0	1	99	9	0	0	0	0	0	0	0	0	0	0	0	0	0	0	0	0	0	1	0	-2	2	4	0	1	1	-2	1	3	0	2	2	-2	0	2
1	187	462	0	1	1	89	5	0	0	0	0	0	0	0	1	3	0	0	0	0	0	0	0	1	0	8	3	5	2	2	3	1	1	2	1	2	3	1	1	2	1
1	188	463	1	0	1	29	1	1	0	0	0	1	0	0	0	0	0	1	0	0	0	0	0	0	0	4	-3	2	5	0	2	2	-3	0	3	-2	1	3	-1	1	2
1	189	464.7	1	0	1	12	0	1	0	0	0	0	0	0	0	0	0	0	0	1	0	0	0	0	0	3	4	6	2	1	3	2	3	3	0	4	5	1	0	1	1
1	190	466	1	0	1	23	1	1	0	0	0	0	0	0	0	0	1	0	0	0	0	0	0	0	0	1	-3	3	6	-3	0	3	0	3	3	-2	3	5	-1	0	1
1	191	482	1	0	1	15	0	1	0	0	0	0	0	0	0	0	0	0	0	1	0	0	0	0	0	3	1	2	1	2	2	0	-1	0	1	0	0	0	1	2	1
1	192	483	1	0	1	15	0	1	0	0	0	0	0	0	0	0	0	0	0	1	0	0	0	0	0	3	1	2	1	2	2	0	-1	0	1	0	0	0	1	2	1
1	193	486	0	1	1	99	9	0	0	0	0	0	0	0	0	0	0	0	0	1	0	0	0	0	0	3	3	4	1	3	3	0	0	1	1	1	1	0	2	3	1
1	194	484.2	1	0	1	15	0	1	0	0	0	0	0	0	0	0	0	0	1	0	0	0	0	0	0	2	3	4	1	3	3	0	0	1	1	1	1	0	2	3	1
1	195	487.2	1	0	1	35	1	1	0	0	0	0	0	0	1	3	0	0	1	0	0	0	0	0	0	2	5	6	1	3	3	0	2	3	1	3	3	0	2	3	1
1	196	485.2	0	1	1	17	0	1	0	0	0	0	0	0	0	0	0	0	1	0	0	0	0	0	0	2	5	6	1	3	3	0	2	3	1	3	3	0	2	3	1
1	197	488	1	0	1	15	0	1	0	0	0	0	0	0	0	0	0	0	1	0	0	0	0	0	0	2	5	7	2	-1	1	2	6	6	0	5	5	0	0	2	2
1	198	501	1	0	1	53	3	0	0	0	0	1	0	0	0	0	0	1	0	0	0	0	0	0	0	4	0	4	4	2	3	1	-2	1	3	0	3	3	0	1	1
1	199	502	1	0	1	45	2	0	0	1	0	0	0	0	0	0	0	0	1	0	0	0	0	0	0	2	1	4	3	2	3	1	-1	1	2	1	3	2	0	1	1
1	200	503	1	0	1	55	3	0	0	0	0	1	0	0	0	0	1	0	0	0	0	0	0	0	0	1	1	3	2	0	2	2	1	1	0	0	2	2	1	1	0
1	201	507	0	1	1	45	2	0	0	0	0	0	0	0	0	0	0	0	0	1	0	0	0	0	0	3	3	4	1	3	4	1	0	0	0	2	2	0	1	2	1
1	202	509	1	0	1	25	1	1	0	0	0	1	0	0	0	0	0	0	0	0	0	0	1	0	0	7	3	6	3	0	3	3	3	3	0	4	5	1	-1	1	2
1	203	511	0	1	1	22	1	1	0	0	0	0	0	0	0	0	0	0	0	0	0	1	0	0	0	6	-1	2	3	-2	0	2	1	2	1	1	1	0	-2	1	3
1	204	518	1	0	1	16	0	1	0	0	0	0	0	0	0	0	0	0	1	0	0	0	0	0	0	2	-2	3	5	-1	1	2	-1	2	3	-3	2	5	1	1	0
1	205	519	1	0	1	99	9	0	0	0	0	0	0	0	0	0	0	0	0	1	0	0	0	0	0	3	4	7	3	0	1	1	4	6	2	2	4	2	2	3	1
1	206	524	0	1	2	13	0	1	0	0	0	0	0	1	0	2	0	0	0	1	0	0	0	0	0	3	0	4	4	-1	2	3	1	2	1	-2	2	4	2	2	0
1	207	1523	1	0	1	73	4	0	0	0	0	0	0	0	1	3	0	1	0	0	0	0	0	0	0	4	-1	2	3	-1	0	1	0	2	2	-1	0	1	0	2	2
1	208	1524	1	0	1	99	9	0	0	0	0	0	0	0	0	0	0	0	0	1	0	0	0	0	0	3	1	3	2	0	0	0	1	3	2	1	1	0	0	2	2
1	209	1527	1	0	1	32	1	1	0	0	0	0	0	0	0	0	0	0	0	1	0	0	0	0	0	3	0	3	3	1	1	0	-1	2	3	1	2	1	-1	1	2
1	210	528	1	0	1	99	9	0	0	0	0	0	0	0	1	3	0	1	0	0	0	0	0	0	0	4	0	3	3	1	1	0	-1	2	3	1	2	1	-1	1	2
1	211	532	1	0	1	99	9	0	0	0	0	0	0	0	1	3	0	0	0	0	0	0	0	0	1	0	1	4	3	0	2	2	1	2	1	0	2	2	1	2	1
1	212	530.1	1	0	1	27	1	1	0	0	0	0	0	0	1	3	0	0	0	0	0	0	0	0	1	0	1	4	3	0	2	2	1	2	1	0	2	2	1	2	1
1	213	533	1	0	1	99	9	0	0	0	0	0	0	0	0	0	0	0	0	1	0	0	0	0	0	3	-1	3	4	1	3	2	-2	0	2	1	3	2	-2	0	2
1	214	539	0	1	1	38	2	0	0	0	0	0	0	0	1	3	0	0	0	0	0	0	1	0	0	7	1	4	3	0	1	1	1	3	2	0	2	2	1	2	1
1	215	540.5	1	0	1	55	3	0	0	0	0	1	0	0	0	0	1	0	0	0	0	0	0	0	0	1	-2	2	4	-2	0	2	0	2	2	-2	1	3	0	1	1
1	216	541	1	0	1	55	3	0	0	0	0	1	0	0	0	0	1	0	0	0	0	0	0	0	0	1	2	6	4	1	2	1	1	4	3	0	2	2	2	4	2
1	217	542	1	0	1	18	0	1	0	0	0	0	0	0	1	3	0	1	0	0	0	0	0	0	0	4	2	6	4	1	2	1	1	4	3	0	2	2	2	4	2
1	218	545.1	1	0	1	27	1	1	0	0	0	0	0	0	1	3	0	0	0	0	0	0	0	1	0	8	-1	5	6	-2	0	2	1	5	4	3	4	1	-4	1	5
1	219	551	1	0	1	14	0	1	0	0	0	0	0	0	0	0	0	0	0	1	0	0	0	0	0	3	-2	2	4	0	1	1	-2	1	3	-2	1	3	0	1	1
1	220	555	1	0	1	60	3	0	1	0	0	0	0	0	0	1	0	0	1	0	0	0	0	0	0	2	1	4	3	1	2	1	0	2	2	-1	1	2	2	3	1
1	221	557	1	0	1	69	4	0	1	0	0	0	0	0	0	1	0	0	0	0	0	0	0	0	1	0	3	6	3	2	3	1	1	3	2	1	3	2	2	3	1
1	222	559.2	0	1	1	13	0	1	0	0	0	0	0	0	0	0	0	0	0	1	0	0	0	0	0	3	2	5	3	0	2	2	2	3	1	2	3	1	0	2	2
1	223	561	1	0	1	45	2	0	0	0	0	0	0	0	1	3	0	1	0	0	0	0	0	0	0	4	0	5	5	-2	1	3	2	4	2	0	2	2	0	3	3
1	224	562	1	1	2	99	9	0	0	0	0	0	0	1	0	2	0	0	0	0	1	0	0	0	0	5	0	4	4	0	1	1	0	3	3	-2	1	3	2	3	1
1	225	568	1	0	1	14	0	1	0	0	0	0	0	0	0	0	0	0	1	0	0	0	0	0	0	2	5	6	1	0	1	1	5	5	0	3	3	0	2	3	1
1	226	571	1	0	1	22	1	1	0	0	0	0	0	0	1	3	1	0	0	0	0	0	0	0	0	1	2	2	0	2	2	0	0	0	0	2	2	0	0	0	0
1	227	601	1	0	1	72	4	0	0	0	0	0	0	0	1	3	0	0	0	0	0	0	0	1	0	8	3	7	4	-1	2	3	4	5	1	1	4	3	2	3	1
1	228	604	1	0	1	27	1	1	0	0	0	0	0	0	1	3	0	0	0	0	1	0	0	0	0	5	-1	0	1	0	0	0	-1	0	1	-1	0	1	0	0	0
1	229	605.1	1	0	1	16	0	1	0	0	0	0	0	0	1	3	0	0	1	0	0	0	0	0	0	2	2	2	0	1	1	0	1	1	0	0	0	0	2	2	0
1	230	606	1	0	1	99	9	0	0	0	0	0	0	0	0	0	0	0	0	1	0	0	0	0	0	3	4	4	0	3	3	0	1	1	0	1	1	0	3	3	0
1	231	608	1	0	1	65	3	0	0	0	0	0	0	0	1	3	1	0	0	0	0	0	0	0	0	1	-2	1	3	-1	1	2	-1	0	1	-1	0	1	-1	1	2
1	232	609	0	1	1	15	0	1	0	0	0	0	0	0	0	0	0	0	1	0	0	0	0	0	0	2	-4	0	4	-3	0	3	-1	0	1	-1	0	1	-3	0	3
1	233	617	0	1	1	14	0	1	0	0	0	0	0	0	0	0	0	0	1	0	0	0	0	0	0	2	-1	1	2	0	0	0	-1	1	2	-1	0	1	0	1	1
1	234	620	1	0	1	23	1	1	0	0	0	1	0	0	0	0	0	1	0	0	0	0	0	0	0	4	2	3	1	1	1	0	1	2	1	1	1	0	1	2	1
1	235	626	1	0	1	25	1	1	0	0	0	0	0	0	0	0	0	0	0	1	0	0	0	0	0	3	7	8	1	5	5	0	2	3	1	5	5	0	2	3	1
1	236	627	1	0	1	65	3	0	0	0	0	0	0	0	1	3	1	0	0	0	0	0	0	0	0	1	1	5	4	-1	2	3	2	3	1	1	3	2	0	2	2
1	237	628	1	0	1	16	0	1	0	0	0	0	0	0	0	0	0	0	0	1	0	0	0	0	0	3	1	5	4	-1	2	3	2	3	1	1	3	2	0	2	2
1	238	630	1	0	1	45	2	0	0	0	0	0	0	0	1	3	1	0	0	0	0	0	0	0	0	1	-1	4	5	-1	1	2	0	3	3	0	3	3	-1	1	2
1	239	631	0	1	1	13	0	1	0	0	0	0	0	0	0	0	0	0	1	0	0	0	0	0	0	2	2	5	3	-1	0	1	3	5	2	2	4	2	0	1	1
1	240	633	1	0	1	30	1	1	0	0	0	0	0	0	1	3	1	0	0	0	0	0	0	0	0	1	-1	4	5	1	2	1	-2	2	4	-2	3	5	1	1	0
1	241	635	0	1	1	35	1	1	0	0	0	0	0	0	0	0	0	0	0	1	0	0	0	0	0	3	-2	2	4	-2	1	3	0	1	1	-1	1	2	-1	1	2
1	242	636.1	1	0	1	14	0	1	0	0	0	0	0	0	0	0	0	0	1	0	0	0	0	0	0	2	-1	2	3	-2	1	3	1	1	0	1	2	1	-2	0	2
1	243	637	0	1	1	14	0	1	0	0	0	0	0	0	0	0	1	0	0	0	0	0	0	0	0	1	-1	2	3	0	2	2	-1	0	1	1	2	1	-2	0	2
1	244	639	1	0	1	65	3	0	0	0	0	0	0	0	0	0	0	1	0	0	0	0	0	0	0	4	0	2	2	1	2	1	-1	0	1	1	2	1	-1	0	1
1	245	641	1	0	1	13	0	1	0	0	0	0	0	0	0	0	0	0	0	1	0	0	0	0	0	3	-1	1	2	0	1	1	-1	0	1	-1	1	2	0	0	0
1	246	643	0	1	1	99	9	0	0	0	0	0	0	0	1	3	0	0	0	0	0	0	1	0	0	7	1	3	2	2	2	0	-1	1	2	2	2	0	-1	1	2
1	247	640	0	1	1	14	0	1	0	0	0	0	0	0	0	0	0	0	0	1	0	0	0	0	0	3	0	2	2	1	2	1	-1	0	1	1	2	1	-1	0	1
1	248	658	1	0	1	52	3	0	0	0	0	0	0	0	1	3	1	0	0	0	0	0	0	0	0	1	1	4	3	0	1	1	1	3	2	3	4	1	-2	0	2
1	249	659	1	0	1	58	3	0	0	0	0	1	0	0	0	0	0	0	0	0	0	0	0	0	1	0	2	4	2	1	1	0	1	3	2	3	4	1	-1	0	1
1	250	660	1	0	1	77	4	0	0	0	0	0	0	0	0	0	0	0	0	1	0	0	0	0	0	3	2	5	3	-1	0	1	3	5	2	0	3	3	2	2	0
1	251	661	1	0	1	37	2	0	0	0	0	0	0	0	1	3	0	1	0	0	0	0	0	0	0	4	0	4	4	-1	0	1	1	4	3	-2	2	4	2	2	0
1	252	662	1	0	1	16	0	1	0	0	0	0	0	0	0	0	1	0	0	0	0	0	0	0	0	1	0	5	5	0	1	1	0	4	4	-3	2	5	3	3	0
1	253	665	0	1	2	99	9	0	0	0	0	0	0	1	0	2	0	0	0	1	0	0	0	0	0	3	-1	4	5	1	1	0	-2	3	5	0	3	3	-1	1	2
1	254	670	0	1	1	14	0	1	0	0	0	0	0	0	0	0	0	0	1	0	0	0	0	0	0	2	-3	1	4	0	0	0	-3	1	4	-2	0	2	-1	1	2
1	255	671	0	1	1	35	1	1	0	0	0	0	0	0	1	3	0	0	0	0	0	0	0	0	1	0	-3	1	4	0	0	0	-3	1	4	-2	0	2	-1	1	2
1	256	675	1	0	1	43	2	0	0	0	0	0	1	0	1	3	1	0	0	0	0	0	0	0	0	1	4	5	1	4	4	0	0	1	1	1	2	1	3	3	0
1	257	676	0	1	1	17	0	1	0	0	0	0	0	0	0	0	0	0	0	1	0	0	0	0	0	3	4	5	1	4	4	0	0	1	1	1	2	1	3	3	0
1	258	678	1	0	1	37	2	0	0	1	0	0	0	0	0	0	0	0	0	1	0	0	0	0	0	3	4	6	2	5	5	0	-1	1	2	0	2	2	4	4	0
1	259	679	1	0	1	21	1	1	0	0	0	0	0	0	1	3	0	0	0	0	0	0	1	0	0	7	5	7	2	3	4	1	2	3	1	2	3	1	3	4	1
1	260	681.1	1	0	1	60	3	0	0	0	0	0	0	0	0	0	0	0	0	0	0	0	1	0	0	7	-7	1	8	-5	0	5	-2	1	3	-3	0	3	-4	1	5
1	261	683	1	0	1	45	2	0	0	0	0	0	0	0	1	3	0	0	0	0	0	0	0	0	1	0	-2	2	4	-1	0	1	-1	2	3	-1	1	2	-1	1	2
1	262	686	0	1	1	38	2	0	0	0	0	0	0	0	1	3	0	0	0	0	0	0	0	0	1	0	0	2	2	0	0	0	0	2	2	0	1	1	0	1	1
1	263	704	1	0	1	99	9	0	0	0	0	0	0	0	1	3	0	1	0	0	0	0	0	0	0	4	-1	3	4	-2	0	2	1	3	2	-1	2	3	0	1	1
1	264	720	0	1	2	15	0	1	0	0	0	0	0	1	0	2	0	0	1	0	0	0	0	0	0	2	4	4	0	1	1	0	3	3	0	1	1	0	3	3	0
1	265	718	1	0	1	55	3	0	0	0	0	0	0	0	0	0	0	0	1	0	0	0	0	0	0	2	1	1	0	1	1	0	0	0	0	0	0	0	1	1	0
1	266	715	1	1	2	25	1	1	0	0	0	0	0	1	0	2	0	0	1	0	0	0	0	0	0	2	-3	3	6	-1	1	2	-2	2	4	0	3	3	-3	0	3
1	267	712	1	0	1	15	0	1	0	0	0	0	0	0	0	0	0	0	1	0	0	0	0	0	0	2	5	6	1	0	1	1	5	5	0	3	3	0	2	3	1
1	268	708	1	0	1	13	0	1	0	0	0	0	0	0	0	0	0	0	0	1	0	0	0	0	0	3	1	3	2	1	1	0	0	2	2	0	1	1	1	2	1
1	269	709	0	1	1	12	0	1	0	0	0	0	0	0	0	0	0	0	1	0	0	0	0	0	0	2	1	3	2	1	1	0	0	2	2	0	1	1	1	2	1
1	270	727	1	1	2	14	0	1	0	0	0	0	0	1	0	2	1	0	1	0	0	0	0	0	0	2	0	6	6	1	2	1	-1	4	5	-1	3	4	1	3	2
1	271	728	1	0	1	15	0	1	0	0	0	0	0	0	0	0	0	0	1	0	0	0	0	0	0	2	-1	6	7	1	2	1	-2	4	6	0	4	4	-1	2	3
1	272	728.5	1	0	1	55	3	0	0	0	0	0	0	0	0	0	0	0	0	0	0	0	0	0	1	0	-2	4	6	0	1	1	-2	3	5	-2	2	4	0	2	2
1	273	729.1	1	0	1	17	0	1	0	0	0	0	0	0	0	0	0	0	0	1	0	0	0	0	0	3	-1	1	2	0	0	0	-1	1	2	0	1	1	-1	0	1
1	274	731	0	1	2	29	1	1	0	0	0	0	0	1	0	2	0	0	1	0	0	0	0	0	0	2	0	1	1	0	0	0	0	1	1	-1	0	1	1	1	0
1	275	732	1	0	1	64	3	0	0	0	0	0	0	0	1	3	0	0	0	0	0	0	0	0	1	0	0	1	1	0	0	0	0	1	1	-1	0	1	1	1	0
1	276	733	1	0	1	17	0	1	0	0	0	0	0	0	0	0	0	0	0	1	0	0	0	0	0	3	2	3	1	0	0	0	2	3	1	2	2	0	0	1	1
1	277	735	1	0	1	32	1	1	0	0	0	1	0	0	0	0	1	0	0	0	0	0	0	0	0	1	2	4	2	2	2	0	0	2	2	0	2	2	2	2	0
1	278	736	1	0	1	65	3	0	0	0	0	0	0	0	0	0	0	1	0	0	0	0	0	0	0	4	1	2	1	0	1	1	1	1	0	0	0	0	1	2	1
1	279	737	0	1	1	11	0	1	0	0	0	0	0	0	0	0	0	0	1	0	0	0	0	0	0	2	-1	1	2	-1	0	1	0	1	1	0	0	0	-1	1	2
1	280	739	1	0	1	99	9	0	0	0	0	1	0	0	0	0	0	0	0	0	0	0	0	0	1	0	1	4	3	2	3	1	-1	1	2	1	1	0	0	3	3
1	281	742	1	1	2	35	1	1	1	0	0	0	0	1	1	4	0	0	0	0	0	0	1	0	0	7	2	6	4	1	4	3	1	2	1	2	3	1	0	3	3
1	282	743	1	0	1	99	9	0	0	0	0	0	0	0	0	0	0	1	0	0	0	0	0	0	0	4	-3	2	5	-2	2	4	-1	0	1	0	2	2	-3	0	3
1	283	746	1	0	1	14	0	1	0	0	0	0	0	0	0	0	0	0	1	0	0	0	0	0	0	2	-4	0	4	-3	0	3	-1	0	1	-3	0	3	-1	0	1
1	284	747	1	0	1	99	9	0	0	0	0	0	0	0	0	0	0	0	0	0	1	0	0	0	0	5	-4	0	4	-3	0	3	-1	0	1	-3	0	3	-1	0	1
1	285	748	1	0	1	16	0	1	0	0	0	0	0	0	0	0	0	0	1	0	0	0	0	0	0	2	-2	0	2	-2	0	2	0	0	0	-2	0	2	0	0	0
1	286	749	1	0	1	13	0	1	0	0	0	0	0	0	0	0	0	0	0	1	0	0	0	0	0	3	0	0	0	0	0	0	0	0	0	0	0	0	0	0	0
1	287	751	0	1	1	85	5	0	0	0	0	0	0	0	1	3	1	0	0	0	0	0	0	0	0	1	3	3	0	3	3	0	0	0	0	1	1	0	2	2	0
1	288	753	1	0	1	14	0	1	0	0	0	0	0	0	0	0	0	0	0	1	0	0	0	0	0	3	-1	2	3	-1	2	3	0	0	0	-1	0	1	0	2	2
1	289	759	1	1	2	15	0	1	0	0	0	0	0	1	0	2	0	0	0	0	0	1	0	0	0	6	4	8	4	-1	1	2	5	7	2	4	7	3	0	1	1
1	290	761	0	1	1	17	0	1	0	0	0	0	0	0	0	0	0	0	0	1	0	0	0	0	0	3	-3	5	8	1	2	1	-4	3	7	-4	3	7	1	2	1
1	291	763	1	0	1	68	4	0	0	0	1	0	0	0	0	0	0	0	0	0	0	0	0	0	1	0	-3	4	7	1	2	1	-4	2	6	-2	3	5	-1	1	2
1	292	766	1	0	1	52	3	0	1	0	0	0	0	0	0	1	0	0	1	0	0	0	0	0	0	2	3	3	0	1	1	0	2	2	0	3	3	0	0	0	0
1	293	768.2	1	0	1	99	9	0	0	1	0	0	0	0	0	0	0	0	0	0	0	0	0	0	1	0	5	5	0	2	2	0	3	3	0	4	4	0	1	1	0
1	294	770	1	0	1	13	0	1	0	0	0	0	0	0	0	0	1	0	0	0	0	0	0	0	0	1	-1	2	3	0	1	1	-1	1	2	1	2	1	-2	0	2
1	295	772	1	0	1	44	2	0	0	0	0	0	0	0	0	0	0	0	0	1	0	0	0	0	0	3	-1	1	2	1	1	0	-2	0	2	0	1	1	-1	0	1
1	296	773	1	1	2	44	2	0	0	0	0	0	0	1	1	4	1	0	0	0	0	0	0	0	0	1	1	2	1	-1	0	1	2	2	0	0	1	1	1	1	0
1	297	774	0	1	1	99	9	0	0	0	0	0	0	0	1	3	0	1	0	0	0	0	0	0	0	4	-2	0	2	0	0	0	-2	0	2	-1	0	1	-1	0	1
1	298	775.3	1	0	1	48	2	0	0	0	0	0	0	0	1	3	0	1	0	0	0	0	0	0	0	4	1	1	0	1	1	0	0	0	0	0	0	0	1	1	0
1	299	778	1	0	1	41	2	0	0	1	0	0	0	0	0	0	0	0	1	0	0	0	0	0	0	2	0	1	1	1	1	0	-1	0	1	0	1	1	0	0	0
1	300	780	1	1	2	17	0	1	0	0	0	0	0	1	0	2	0	0	0	0	0	0	0	1	0	8	4	4	0	1	1	0	3	3	0	3	3	0	1	1	0
1	301	781	0	1	2	17	0	1	0	0	0	0	0	1	0	2	0	0	1	0	0	0	0	0	0	2	4	4	0	1	1	0	3	3	0	3	3	0	1	1	0
1	302	785	1	1	2	14	0	1	0	0	0	0	0	1	0	2	0	0	1	0	0	0	0	0	0	2	-3	0	3	-1	0	1	-2	0	2	-3	0	3	0	0	0
1	303	786	1	0	1	48	2	0	0	0	0	0	1	0	0	0	1	0	0	0	0	0	0	0	0	1	2	3	1	0	1	1	2	2	0	1	2	1	1	1	0
1	304	789	1	0	1	61	3	0	1	0	0	0	0	0	0	1	0	0	0	0	0	0	0	0	1	0	-1	4	5	0	2	2	-1	2	3	-3	1	4	2	3	1
1	305	792	1	0	1	39	2	0	0	0	0	0	1	0	1	3	0	0	0	0	0	0	0	0	1	0	2	4	2	0	1	1	2	3	1	2	3	1	0	1	1
1	306	794	0	1	1	17	0	1	0	0	0	0	0	0	0	0	0	0	0	1	0	0	0	0	0	3	-1	4	5	1	2	1	-2	2	4	0	3	3	-1	1	2
1	307	795	1	1	5	99	9	0	0	0	0	0	0	1	0	2	0	0	0	0	0	1	0	0	0	6	3	3	0	0	0	0	3	3	0	3	3	0	0	0	0
1	308	801	1	0	1	20	0	1	0	0	0	0	0	0	1	3	0	0	0	0	0	0	0	1	0	8	1	2	1	0	1	1	1	1	0	2	2	0	-1	0	1
1	309	803	1	0	1	30	1	1	0	0	0	0	0	0	1	3	0	0	0	0	0	1	0	0	0	6	4	5	1	2	2	0	2	3	1	3	4	1	1	1	0
1	310	804	1	0	1	60	3	0	0	0	0	0	0	0	0	0	0	0	0	1	0	0	0	0	0	3	2	4	2	-2	0	2	4	4	0	2	3	1	0	1	1
1	311	805	1	0	1	24	1	1	0	0	0	0	0	0	1	3	0	1	0	0	0	0	0	0	0	4	-3	2	5	-2	0	2	-1	2	3	-4	0	4	1	2	1
1	312	806	1	0	1	17	0	1	0	0	0	0	0	0	0	0	0	0	0	0	0	0	0	1	0	8	-2	3	5	-2	0	2	0	3	3	-4	0	4	2	3	1
1	313	807	1	0	1	16	0	1	0	0	0	0	0	0	0	0	0	0	0	1	0	0	0	0	0	3	-2	3	5	-2	0	2	0	3	3	-4	0	4	2	3	1
1	314	808	1	0	1	17	0	1	0	0	0	0	0	0	0	0	0	0	0	1	0	0	0	0	0	3	-1	2	3	1	1	0	-2	1	3	1	1	0	-2	1	3
1	315	809	1	0	1	15	0	1	0	0	0	0	0	0	0	0	0	0	0	0	0	0	0	0	1	0	-1	2	3	1	1	0	-2	1	3	1	1	0	-2	1	3
1	316	810	1	0	1	61	3	0	0	1	0	0	0	0	0	0	0	0	0	0	0	0	0	0	1	0	2	3	1	1	1	0	1	2	1	1	2	1	1	1	0
1	317	812	1	0	1	14	0	1	0	0	0	0	0	0	0	0	0	0	0	1	0	0	0	0	0	3	0	2	2	0	1	1	0	1	1	0	1	1	0	1	1
1	318	813.1	0	1	1	36	2	0	0	0	0	0	0	0	1	3	1	0	0	0	0	0	0	0	0	1	0	1	1	1	1	0	-1	0	1	1	1	0	-1	0	1
1	319	814	0	1	1	25	1	1	0	0	0	0	0	0	0	0	0	0	1	0	0	0	0	0	0	2	1	2	1	-1	0	1	2	2	0	1	2	1	0	0	0
1	320	816	1	0	1	99	9	0	0	0	0	0	0	0	1	3	0	0	0	0	0	0	0	0	1	0	0	2	2	-1	0	1	1	2	1	2	2	0	-2	0	2
1	321	816.5	1	0	1	99	9	0	0	0	0	0	0	0	0	0	0	0	0	1	0	0	0	0	0	3	0	2	2	-1	0	1	1	2	1	2	2	0	-2	0	2
1	322	817	0	1	2	45	2	0	0	0	0	0	0	1	1	4	0	0	0	0	0	0	0	1	0	8	3	4	1	1	1	0	2	3	1	2	3	1	1	1	0
1	323	820	1	0	1	99	9	0	0	0	0	0	0	0	1	3	0	0	0	0	0	0	0	0	1	0	-1	2	3	0	0	0	-1	2	3	-1	1	2	0	1	1
1	324	821	1	0	1	42	2	0	0	0	0	0	0	0	1	3	0	0	1	0	0	0	0	0	0	2	0	1	1	0	0	0	0	1	1	0	1	1	0	0	0
1	325	822	0	1	1	40	2	0	0	0	0	0	0	0	0	0	0	0	0	1	0	0	0	0	0	3	0	1	1	0	0	0	0	1	1	0	1	1	0	0	0
1	326	823	0	1	1	17	0	1	0	0	0	0	0	0	0	0	0	0	0	1	0	0	0	0	0	3	-2	0	2	0	0	0	-2	0	2	-2	0	2	0	0	0
1	327	824	1	0	1	49	2	0	0	0	0	0	0	0	1	3	0	1	0	0	0	0	0	0	0	4	1	3	2	-1	1	2	2	2	0	3	3	0	-2	0	2
1	328	825	1	0	1	18	0	1	0	0	0	0	0	0	0	0	0	0	0	1	0	0	0	0	0	3	3	5	2	-1	1	2	4	4	0	5	5	0	-2	0	2
1	329	827	1	1	3	99	9	0	0	0	0	0	0	1	0	2	0	0	0	0	0	1	0	0	0	6	-1	2	3	-1	0	1	0	2	2	-1	2	3	0	0	0
1	330	828	1	1	2	15	0	1	0	0	0	0	0	1	0	2	0	0	0	1	0	0	0	0	0	3	-2	1	3	1	1	0	-3	0	3	-2	1	3	0	0	0
1	331	831	1	0	1	36	2	0	0	0	0	1	0	0	0	0	0	1	0	0	0	0	0	0	0	4	3	3	0	0	0	0	3	3	0	2	2	0	1	1	0
1	332	832	0	1	1	99	9	0	0	0	0	0	0	0	1	3	0	0	0	1	0	0	0	0	0	3	0	3	3	1	1	0	-1	2	3	1	3	2	-1	0	1
1	333	833	0	1	1	14	0	1	0	0	0	0	0	0	0	0	0	0	1	0	0	0	0	0	0	2	0	3	3	1	2	1	-1	1	2	-2	1	3	2	2	0
1	334	830	0	1	1	18	0	1	0	0	0	0	0	0	0	0	0	0	0	1	0	0	0	0	0	3	-1	0	1	-1	0	1	0	0	0	-1	0	1	0	0	0
2	335	5.1	1	1	2	28	1	1	0	0	0	0	0	1	0	2	0	0	0	0	0	1	0	0	0	6	3	3	0	0	0	0	3	3	0	1	1	0	2	2	0
2	336	8	1	0	1	62	3	0	0	0	0	0	0	0	1	3	0	0	1	0	0	0	0	0	0	2	2	3	1	1	1	0	1	2	1	1	1	0	1	2	1
2	337	11	0	1	1	54	3	0	0	0	0	0	0	0	0	0	0	0	0	0	1	0	0	0	0	5	-2	1	3	-1	0	1	-1	1	2	0	1	1	-2	0	2
2	338	14	0	1	1	31	1	1	0	0	0	0	0	0	1	3	0	0	0	0	0	1	0	0	0	6	-2	1	3	-1	0	1	-1	1	2	0	1	1	-2	0	2
2	339	16.1	1	0	1	43	2	0	0	0	0	0	0	0	1	3	0	0	0	0	0	0	1	0	0	7	-4	1	5	1	1	0	-5	0	5	-2	0	2	-2	1	3
2	340	31	1	0	1	20	0	1	0	0	0	0	0	0	0	0	0	0	0	1	0	0	0	0	0	3	4	5	1	4	4	0	0	1	1	0	1	1	4	4	0
2	341	38.1	1	0	1	57	3	0	1	0	0	0	0	0	0	1	1	0	0	0	0	0	0	0	0	1	1	4	3	1	1	0	0	3	3	-1	2	3	2	2	0
2	342	40.1	1	0	1	58	3	0	1	0	0	0	0	0	0	1	1	0	0	0	0	0	0	0	0	1	2	4	2	1	1	0	1	3	2	-1	1	2	3	3	0
2	343	45	1	0	1	54	3	0	0	0	1	0	0	0	0	0	0	0	0	0	0	0	0	0	1	0	3	5	2	3	3	0	0	2	2	1	3	2	2	2	0
2	344	46.1	1	0	1	13	0	1	0	0	0	0	0	0	0	0	0	0	1	0	0	0	0	0	0	2	-1	3	4	-1	1	2	0	2	2	-1	2	3	0	1	1
2	345	49.1	1	0	1	22	1	1	0	0	0	0	0	0	1	3	0	0	1	0	0	0	0	0	0	2	2	5	3	0	2	2	2	3	1	2	4	2	0	1	1
2	346	51	0	1	1	51	3	0	0	0	0	0	0	0	1	3	0	0	0	0	0	0	0	0	1	0	-1	2	3	0	1	1	-1	1	2	-1	2	3	0	0	0
2	347	52	0	1	1	38	2	0	0	0	0	0	0	0	1	3	1	0	0	0	0	0	0	0	0	1	-1	2	3	0	1	1	-1	1	2	-1	2	3	0	0	0
2	348	53.1	1	0	1	13	0	1	0	0	0	0	0	0	0	0	0	0	1	0	0	0	0	0	0	2	3	5	2	0	1	1	3	4	1	0	2	2	3	3	0
2	349	56	1	0	1	40	2	0	0	0	0	1	0	0	1	3	0	1	0	0	0	0	0	0	0	4	-2	3	5	1	1	0	-3	2	5	1	3	2	-3	0	3
2	350	64	1	0	1	53	3	0	0	0	0	1	0	0	1	3	1	0	0	0	0	0	0	0	0	1	0	7	7	-2	2	4	2	5	3	0	3	3	0	4	4
2	351	63.1	1	0	1	68	4	0	1	0	0	0	0	0	0	1	0	0	1	0	0	0	0	0	0	2	0	7	7	-2	2	4	2	5	3	0	3	3	0	4	4
2	352	65.1	1	0	1	12	0	1	0	0	0	0	0	0	0	0	0	0	1	0	0	0	0	0	0	2	0	6	6	-3	1	4	3	5	2	2	3	1	-2	3	5
2	353	66	1	0	1	57	3	0	0	0	1	0	0	0	0	0	1	0	0	0	0	0	0	0	0	1	2	7	5	0	2	2	2	5	3	0	2	2	2	5	3
2	354	67	1	0	1	35	1	1	0	1	0	0	0	0	0	0	1	0	0	0	0	0	0	0	0	1	2	7	5	0	2	2	2	5	3	0	2	2	2	5	3
2	355	68.1	1	0	1	15	0	1	0	0	0	0	0	0	0	0	0	0	1	0	0	0	0	0	0	2	3	8	5	0	2	2	3	6	3	1	3	2	2	5	3
2	356	102.1	1	0	1	73	4	0	1	0	0	0	0	0	0	1	1	0	0	0	0	0	0	0	0	1	-3	3	6	-2	1	3	-1	2	3	-2	2	4	-1	1	2
2	357	113.1	1	0	1	12	0	1	0	0	0	0	0	0	0	0	1	0	0	0	0	0	0	0	0	1	-6	2	8	-4	1	5	-2	1	3	-5	0	5	-1	2	3
2	358	118.1	1	0	1	86	5	0	0	0	0	0	0	0	1	3	0	0	0	0	0	0	1	0	0	7	2	4	2	1	1	0	1	3	2	-1	0	1	3	4	1
2	359	122.1	1	0	1	24	1	1	0	0	0	0	0	0	1	3	1	0	0	0	0	0	0	0	0	1	-3	1	4	-1	0	1	-2	1	3	1	1	0	-4	0	4
2	360	124.1	1	0	1	45	2	0	0	0	0	0	0	0	1	3	0	1	0	0	0	0	0	0	0	4	-1	1	2	0	0	0	-1	1	2	-1	0	1	0	1	1
2	361	125	0	1	2	61	3	0	0	0	0	0	0	1	1	4	0	0	0	0	1	0	0	0	0	5	2	3	1	0	0	0	2	3	1	0	0	0	2	3	1
2	362	132	1	0	1	40	2	0	0	0	1	0	0	0	1	3	1	0	0	0	0	0	0	0	0	1	0	4	4	-1	0	1	1	4	3	3	3	0	-3	1	4
2	363	133.1	1	0	1	73	4	0	0	0	0	0	0	0	1	3	1	0	0	0	0	0	0	0	0	1	2	5	3	-1	0	1	3	5	2	3	3	0	-1	2	3
2	364	134	1	0	3	15	0	1	0	1	0	0	0	1	0	2	0	0	0	0	1	0	0	0	0	5	2	5	3	-1	0	1	3	5	2	3	3	0	-1	2	3
2	365	135.1	1	0	6	99	9	0	0	1	0	0	0	1	0	2	0	0	0	0	1	0	0	0	0	5	3	6	3	1	1	0	2	5	3	2	4	2	1	2	1
2	366	136.1	1	1	2	99	9	0	0	0	0	0	0	1	1	4	0	0	0	0	0	1	0	0	0	6	0	5	5	2	2	0	-2	3	5	1	4	3	-1	1	2
2	367	138	1	1	4	99	9	0	0	0	0	0	0	1	0	2	0	0	0	0	1	0	0	0	0	5	-4	3	7	-3	0	3	-1	3	4	-4	2	6	0	1	1
2	368	139	1	0	1	25	1	1	1	0	0	0	0	0	1	4	0	1	0	0	0	0	0	0	0	4	-3	3	6	1	3	2	-4	0	4	-4	1	5	1	2	1
2	369	141	0	1	1	46	2	0	0	0	1	0	0	0	0	0	0	0	0	0	0	0	0	0	1	0	3	6	3	2	3	1	1	3	2	-1	1	2	4	5	1
2	370	142.1	0	1	1	12	0	1	0	0	0	0	0	0	0	0	0	0	0	1	0	0	0	0	0	3	4	6	2	2	3	1	2	3	1	0	1	1	4	5	1
2	371	144.1	0	1	1	64	3	0	0	0	0	0	1	0	1	3	1	0	0	0	0	0	0	0	0	1	1	4	3	-2	1	3	3	3	0	-1	0	1	2	4	2
2	372	147.1	1	0	1	34	1	1	0	0	0	0	0	0	1	3	0	0	0	0	0	0	1	0	0	7	-1	3	4	-1	0	1	0	3	3	2	2	0	-3	1	4
2	373	150	1	0	1	56	3	0	1	0	0	0	0	0	1	4	1	0	0	0	0	0	0	0	0	1	-3	0	3	0	0	0	-3	0	3	-2	0	2	-1	0	1
2	374	156	1	0	1	99	9	0	0	0	0	0	0	0	0	0	0	1	0	0	0	0	0	0	0	4	1	3	2	1	1	0	0	2	2	1	2	1	0	1	1
2	375	162	0	1	1	39	2	0	0	0	0	0	0	0	1	3	1	0	0	0	0	0	0	0	0	1	-1	2	3	1	2	1	-2	0	2	-1	1	2	0	1	1
2	376	167.1	0	1	2	16	0	1	0	0	0	0	0	1	0	2	0	0	0	0	0	1	0	0	0	6	3	6	3	0	2	2	3	4	1	2	5	3	1	1	0
2	377	168	1	1	2	51	3	0	0	0	0	0	0	1	1	4	0	0	0	0	0	0	1	0	0	7	1	5	4	0	2	2	1	3	2	0	4	4	1	1	0
2	378	170.1	1	1	2	52	3	0	0	1	0	0	0	1	0	2	0	0	0	0	0	0	0	0	1	0	-2	4	6	0	2	2	-2	2	4	-1	4	5	-1	0	1
2	379	171.1	1	0	1	35	1	1	0	0	0	0	0	0	1	3	0	0	0	0	0	1	0	0	0	6	-2	4	6	-1	0	1	-1	4	5	-1	3	4	-1	1	2
2	380	172	1	0	1	43	2	0	0	0	0	0	1	0	0	0	0	0	0	0	0	0	0	1	0	8	-1	4	5	-1	0	1	0	4	4	0	3	3	-1	1	2
2	381	173.5	1	0	1	35	1	1	0	0	0	0	0	0	1	3	0	0	0	0	0	1	0	0	0	6	0	4	4	-1	0	1	1	4	3	0	3	3	0	1	1
2	382	174.1	1	0	1	11	0	1	0	0	0	0	0	0	0	0	0	0	0	1	0	0	0	0	0	3	1	4	3	0	0	0	1	4	3	-1	2	3	2	2	0
2	383	202.2	1	0	1	33	1	1	0	0	0	0	1	0	1	3	1	0	0	0	0	0	0	0	0	1	3	5	2	1	1	0	2	4	2	1	3	2	2	2	0
2	384	203.1	0	1	2	70	4	0	0	0	0	0	0	1	1	4	0	0	0	0	0	0	0	1	0	8	2	5	3	1	2	1	1	3	2	2	4	2	0	1	1
2	385	213.1	0	1	1	17	0	1	0	0	0	0	0	0	0	0	1	0	0	0	0	0	0	0	0	1	-4	1	5	0	0	0	-4	1	5	-3	1	4	-1	0	1
2	386	214.1	0	1	1	78	4	0	0	0	0	0	0	0	1	3	1	0	0	0	0	0	0	0	0	1	-2	2	4	0	0	0	-2	2	4	-1	2	3	-1	0	1
2	387	217.1	1	0	1	78	4	0	1	0	0	0	0	0	0	1	0	0	1	0	0	0	0	0	0	2	4	4	0	1	1	0	3	3	0	2	2	0	2	2	0
2	388	220.1	1	0	1	45	2	0	0	0	0	0	1	0	0	0	1	0	0	0	0	0	0	0	0	1	0	6	6	-3	0	3	3	6	3	1	4	3	-1	2	3
2	389	223	1	0	1	43	2	0	0	0	0	0	0	0	1	3	1	0	0	0	0	0	0	0	0	1	-6	1	7	-1	0	1	-5	1	6	-4	0	4	-2	1	3
2	390	224	1	0	1	26	1	1	0	0	0	1	0	0	0	0	0	1	0	0	0	0	0	0	0	4	-3	3	6	0	0	0	-3	3	6	-2	2	4	-1	1	2
2	391	225.1	1	0	1	17	0	1	0	0	0	0	0	0	0	0	0	0	0	0	0	0	0	0	1	0	0	3	3	1	1	0	-1	2	3	1	2	1	-1	1	2
2	392	236.1	1	0	1	56	3	0	1	0	0	0	0	0	0	1	0	0	0	0	0	0	0	0	1	0	0	2	2	1	1	0	-1	1	2	1	2	1	-1	0	1
2	393	239.1	0	1	1	65	3	0	0	0	0	0	0	0	1	3	1	0	0	0	0	0	0	0	0	1	-4	0	4	-2	0	2	-2	0	2	-2	0	2	-2	0	2
2	394	240.1	1	0	1	13	0	1	0	0	0	0	0	0	0	0	0	0	1	0	0	0	0	0	0	2	3	4	1	2	2	0	1	2	1	0	1	1	3	3	0
2	395	243.1	1	0	1	36	2	0	0	0	0	0	0	0	1	3	0	0	1	0	0	0	0	0	0	2	8	8	0	4	4	0	4	4	0	5	5	0	3	3	0
2	396	251.1	0	1	1	62	3	0	1	0	0	0	0	0	0	1	0	0	1	0	0	0	0	0	0	2	0	5	5	2	2	0	-2	3	5	-2	3	5	2	2	0
2	397	256	1	0	1	53	3	0	0	0	0	0	1	0	0	0	1	0	0	0	0	0	0	0	0	1	1	4	3	0	0	0	1	4	3	3	4	1	-2	0	2
2	398	258.1	1	0	1	55	3	0	1	0	0	0	0	0	0	1	0	0	0	0	0	0	1	0	0	7	4	5	1	0	1	1	4	4	0	3	4	1	1	1	0
2	399	261	1	0	1	17	0	1	0	0	0	0	0	0	0	0	0	0	0	1	0	0	0	0	0	3	2	5	3	-1	1	2	3	4	1	-1	2	3	3	3	0
2	400	262	1	0	1	17	0	1	0	0	0	0	0	0	0	0	0	0	0	1	0	0	0	0	0	3	0	4	4	-3	0	3	3	4	1	-1	2	3	1	2	1
2	401	264.1	1	0	1	26	1	1	0	0	0	0	0	0	1	3	0	0	0	1	0	0	0	0	0	3	1	4	3	1	2	1	0	2	2	2	3	1	-1	1	2
2	402	265.2	1	0	1	20	0	1	0	0	0	0	0	0	0	0	1	0	0	0	0	0	0	0	0	1	-3	2	5	1	2	1	-4	0	4	0	2	2	-3	0	3
2	403	279	1	0	1	32	1	1	0	0	0	0	1	0	0	0	1	0	0	0	0	0	0	0	0	1	1	1	0	1	1	0	0	0	0	1	1	0	0	0	0
2	404	282	1	0	1	49	2	0	0	0	0	0	0	0	1	3	0	0	0	0	1	0	0	0	0	5	3	3	0	2	2	0	1	1	0	2	2	0	1	1	0
2	405	308	1	0	1	77	4	0	0	1	0	0	0	0	0	0	1	0	0	0	0	0	0	0	0	1	2	5	3	0	1	1	2	4	2	2	3	1	0	2	2
2	406	310	1	0	1	85	5	0	0	0	0	0	0	0	0	0	0	0	0	0	0	0	1	0	0	7	2	4	2	-1	0	1	3	4	1	3	3	0	-1	1	2
2	407	311.2	1	0	1	44	2	0	0	0	0	1	0	0	0	0	0	1	0	0	0	0	0	0	0	4	-4	1	5	-1	0	1	-3	1	4	-1	1	2	-3	0	3
2	408	312.1	1	0	1	35	1	1	0	0	0	0	0	0	1	3	1	0	0	0	0	0	0	0	0	1	-1	3	4	1	1	0	-2	2	4	-2	1	3	1	2	1
2	409	313.1	1	0	1	39	2	0	0	0	0	0	0	0	1	3	0	1	0	0	0	0	0	0	0	4	-1	3	4	1	1	0	-2	2	4	-2	1	3	1	2	1
2	410	318	1	0	1	34	1	1	0	0	0	1	0	0	1	3	0	1	0	0	0	0	0	0	0	4	-1	4	5	-5	0	5	4	4	0	-2	1	3	1	3	2
2	411	320.2	1	0	1	24	1	1	0	0	0	1	0	0	1	3	0	0	1	0	0	0	0	0	0	2	-1	5	6	-1	1	2	0	4	4	3	5	2	-4	0	4
2	412	325.1	1	0	1	65	3	0	0	0	0	0	0	0	1	3	0	0	1	0	0	0	0	0	0	2	4	7	3	2	3	1	2	4	2	3	4	1	1	3	2
2	413	328.1	1	0	1	54	3	0	0	0	0	1	0	0	0	0	1	0	0	0	0	0	0	0	0	1	2	3	1	1	1	0	1	2	1	2	2	0	0	1	1
2	414	329	0	1	1	67	4	0	0	0	0	0	0	0	0	0	0	0	0	0	1	0	0	0	0	5	1	4	3	0	1	1	1	3	2	-2	0	2	3	4	1
2	415	322.1	0	1	1	35	1	1	0	0	0	0	0	0	1	3	0	0	1	0	0	0	0	0	0	2	-5	3	8	0	2	2	-5	1	6	-5	2	7	0	1	1
2	416	334.1	1	0	1	60	3	0	0	0	0	0	0	0	0	0	0	0	0	0	1	0	0	0	0	5	-1	1	2	0	0	0	-1	1	2	-1	0	1	0	1	1
2	417	335.2	1	0	1	73	4	0	0	0	0	0	0	0	1	3	0	1	0	0	0	0	0	0	0	4	-3	0	3	0	0	0	-3	0	3	-1	0	1	-2	0	2
2	418	337.1	1	0	1	99	9	0	0	0	0	1	0	0	0	0	1	0	0	0	0	0	0	0	0	1	3	3	0	2	2	0	1	1	0	1	1	0	2	2	0
2	419	338.1	1	0	1	52	3	0	0	0	0	0	1	0	0	0	0	1	0	0	0	0	0	0	0	4	3	3	0	2	2	0	1	1	0	1	1	0	2	2	0
2	420	343	1	0	1	25	1	1	0	1	0	0	0	0	0	0	0	0	0	0	0	0	0	0	1	0	-2	1	3	-1	0	1	-1	1	2	-1	1	2	-1	0	1
2	421	345.2	1	0	1	14	0	1	0	0	0	0	0	0	0	0	1	0	0	0	0	0	0	0	0	1	-1	1	2	1	1	0	-2	0	2	0	1	1	-1	0	1
2	422	346.1	1	0	1	52	3	0	0	0	1	0	0	0	0	0	1	0	0	0	0	0	0	0	0	1	2	3	1	1	1	0	1	2	1	1	2	1	1	1	0
2	423	348.3	1	0	1	63	3	0	1	0	0	0	0	0	0	1	0	0	0	0	0	0	0	0	1	0	-2	0	2	0	0	0	-2	0	2	-1	0	1	-1	0	1
2	424	350	0	1	1	36	2	0	0	0	0	0	0	0	1	3	0	0	1	0	0	0	0	0	0	2	1	2	1	1	1	0	0	1	1	0	1	1	1	1	0
2	425	356.1	1	0	1	13	0	1	0	0	0	0	0	0	0	0	0	0	0	1	0	0	0	0	0	3	0	3	3	1	2	1	-1	1	2	-1	2	3	1	1	0
2	426	1354.1	0	1	2	12	0	1	0	0	0	0	0	1	0	2	0	0	0	1	0	0	0	0	0	3	-1	2	3	-1	1	2	0	1	1	0	2	2	-1	0	1
2	427	365	1	0	1	53	3	0	0	0	0	0	0	0	0	0	1	0	0	0	0	0	0	0	0	1	-4	3	7	0	1	1	-4	2	6	-2	1	3	-2	2	4
2	428	366	1	0	1	33	1	1	0	0	0	0	0	0	1	3	1	0	0	0	0	0	0	0	0	1	-3	3	6	0	1	1	-3	2	5	-1	1	2	-2	2	4
2	429	368	1	0	1	14	0	1	0	0	0	0	0	0	0	0	0	0	0	1	0	0	0	0	0	3	0	2	2	0	1	1	0	1	1	1	2	1	-1	0	1
2	430	369.1	1	0	1	75	4	0	0	0	1	0	0	0	1	3	0	1	0	0	0	0	0	0	0	4	0	3	3	-2	0	2	2	3	1	1	3	2	-1	0	1
2	431	372	1	0	1	16	0	1	0	0	0	0	0	0	1	3	0	1	0	0	0	0	0	0	0	4	3	6	3	2	2	0	1	4	3	-1	2	3	4	4	0
2	432	374.1	1	0	1	99	9	0	0	0	0	0	0	0	0	0	0	0	0	0	1	0	0	0	0	5	1	3	2	3	3	0	-2	0	2	2	2	0	-1	1	2
2	433	376.1	1	0	1	45	2	0	0	0	0	1	0	0	0	0	1	0	0	0	0	0	0	0	0	1	-2	2	4	-3	0	3	1	2	1	-2	0	2	0	2	2
2	434	378.1	1	0	1	99	9	0	0	0	0	1	0	0	0	0	0	0	0	0	0	0	0	0	1	0	-2	0	2	-2	0	2	0	0	0	-1	0	1	-1	0	1
2	435	385.1	1	0	1	99	9	0	0	0	0	1	0	0	0	0	0	0	0	0	0	1	0	0	0	6	1	1	0	0	0	0	1	1	0	1	1	0	0	0	0
2	436	388	1	0	1	28	1	1	0	0	0	0	0	0	1	0	0	1	0	0	0	0	0	0	0	4	-4	1	5	0	1	1	-4	0	4	-2	1	3	-2	0	2
2	437	408	1	0	1	59	3	0	0	1	0	0	0	0	0	3	0	0	1	0	0	0	0	0	0	2	-4	2	6	0	1	1	-4	1	5	-3	2	5	-1	0	1
2	438	410	1	0	1	65	3	0	0	0	0	0	0	0	1	0	0	1	0	0	0	0	0	0	0	4	-5	2	7	0	1	1	-5	1	6	-4	2	6	-1	0	1
2	439	412	1	0	1	40	2	0	1	0	0	0	0	0	0	3	1	0	0	0	0	0	0	0	0	1	-3	2	5	0	1	1	-3	1	4	-3	2	5	0	0	0
2	440	413.1	1	0	1	36	2	0	0	0	0	0	0	0	1	1	0	1	0	0	0	0	0	0	0	4	1	4	3	0	2	2	1	2	1	0	2	2	1	2	1
2	441	428	1	0	1	74	4	0	1	0	0	0	0	0	0	3	0	0	0	0	0	0	0	0	1	0	-1	2	3	0	1	1	-1	1	2	1	2	1	-2	0	2
2	442	437	1	0	1	71	4	0	0	0	0	0	0	0	1	1	0	0	0	0	1	0	0	0	0	5	6	9	3	4	5	1	2	4	2	1	4	3	5	5	0
2	443	438.1	1	0	1	13	0	1	0	0	0	0	0	0	0	3	0	0	0	1	0	0	0	0	0	3	-2	5	7	-2	2	4	0	3	3	-4	1	5	2	4	2
2	444	439.1	0	1	1	99	9	0	0	0	0	0	0	0	0	0	0	0	0	1	0	0	0	0	0	3	-2	2	4	-1	0	1	-1	2	3	0	1	1	-2	1	3
2	445	444	1	0	1	19	0	1	0	0	0	0	0	0	0	0	0	0	0	0	0	0	0	0	1	0	0	2	2	-1	0	1	1	2	1	1	2	1	-1	0	1
2	446	445	1	0	1	54	3	0	1	0	0	0	0	0	0	0	0	0	0	0	0	0	0	0	1	0	1	2	1	0	0	0	1	2	1	2	2	0	-1	0	1
2	447	447.1	1	0	1	52	3	0	1	0	0	0	0	0	0	1	0	0	0	0	0	0	0	0	1	0	0	2	2	0	0	0	0	2	2	0	1	1	0	1	1
2	448	448.1	1	0	1	79	4	0	0	0	0	0	0	0	0	1	1	0	0	0	0	0	0	0	0	1	1	3	2	0	0	0	1	3	2	0	1	1	1	2	1
2	449	449	1	0	1	15	0	1	0	0	0	0	0	0	0	0	0	0	0	0	1	0	0	0	0	5	-1	2	3	0	1	1	-1	1	2	-1	1	2	0	1	1
2	450	45703	1	0	1	29	1	1	0	0	0	1	0	0	0	0	0	1	0	0	0	0	0	0	0	4	-3	2	5	0	2	2	-3	0	3	-2	1	3	-1	1	2
2	451	463.1	1	0	1	29	1	1	0	0	0	1	0	0	0	0	0	1	0	0	0	0	0	0	0	4	-1	3	4	1	1	0	-2	2	4	-3	0	3	2	3	1
2	452	168	0	1	1	43	2	0	0	0	0	0	0	0	1	0	0	0	1	0	0	0	0	0	0	2	0	0	0	0	0	0	0	0	0	0	0	0	0	0	0
2	453	473	0	1	1	46	2	0	0	0	0	0	0	0	1	3	0	0	0	0	0	0	1	0	0	7	0	0	0	0	0	0	0	0	0	0	0	0	0	0	0
2	454	480	1	0	1	99	9	0	0	1	0	0	0	0	0	3	0	0	0	0	0	0	0	1	0	8	-2	2	4	0	1	1	-2	1	3	-1	1	2	-1	1	2
2	455	494	1	0	1	17	0	1	0	0	0	0	1	0	0	0	1	0	0	0	0	0	0	0	0	1	-6	0	6	-2	0	2	-4	0	4	-3	0	3	-3	0	3
2	456	495.1	1	0	1	14	0	1	0	0	0	0	0	0	0	0	0	0	0	0	0	0	0	0	1	0	0	4	4	2	3	1	-2	1	3	0	3	3	0	1	1
2	457	501.1	1	0	1	53	3	0	0	0	0	1	0	0	0	0	0	1	0	0	0	0	0	0	0	4	0	4	4	-2	1	3	2	3	1	1	3	2	-1	1	2
2	458	515	0	1	1	40	2	0	0	0	0	0	0	0	1	0	1	0	0	0	0	0	0	0	0	1	0	4	4	-1	2	3	1	2	1	-2	2	4	2	2	0
2	459	524.1	0	1	2	14	0	1	0	0	0	0	0	1	0	3	0	0	0	1	0	0	0	0	0	3	-1	2	3	-1	0	1	0	2	2	-1	0	1	0	2	2
2	460	1523.1	1	0	1	73	4	0	0	0	0	0	0	0	1	2	0	1	0	0	0	0	0	0	0	4	1	4	3	1	1	0	0	3	3	1	2	1	0	2	2
2	461	1526	1	0	1	13	0	1	0	0	0	0	0	0	0	3	0	0	1	0	0	0	0	0	0	2	0	3	3	1	1	0	-1	2	3	1	2	1	-1	1	2
2	462	528.1	1	0	1	99	9	0	0	0	0	0	0	0	1	0	0	1	0	0	0	0	0	0	0	4	2	4	2	2	3	1	0	1	1	1	2	1	1	2	1
2	463	534	0	1	1	40	2	0	0	0	0	0	0	0	1	3	0	0	0	0	0	0	0	0	1	0	-1	3	4	-2	1	3	1	2	1	0	2	2	-1	1	2
2	464	537	1	0	1	56	3	0	0	0	1	0	0	0	0	3	0	0	0	0	0	0	0	0	1	0	1	4	3	0	1	1	1	3	2	0	2	2	1	2	1
2	465	539.1	0	1	1	38	2	0	0	0	0	0	0	0	1	0	0	0	0	0	0	0	1	0	0	7	3	7	4	0	1	1	3	6	3	3	4	1	0	3	3
2	466	544	1	0	1	37	2	0	0	0	0	1	0	0	0	3	0	0	1	0	0	0	0	0	0	2	1	4	3	1	2	1	0	2	2	-1	1	2	2	3	1
2	467	555.1	1	0	1	60	3	0	1	0	0	0	0	0	1	0	0	0	1	0	0	0	0	0	0	2	3	6	3	2	3	1	1	3	2	1	3	2	2	3	1
2	468	557.1	1	0	1	69	4	0	1	0	0	0	0	0	0	4	1	0	0	0	0	0	0	0	0	1	1	4	3	-1	1	2	2	3	1	2	3	1	-1	1	2
2	469	559	1	0	1	14	0	1	0	0	0	0	0	0	0	1	0	0	0	1	0	0	0	0	0	3	0	4	4	0	1	1	0	3	3	-2	1	3	2	3	1
2	470	563	1	0	1	76	4	0	0	0	0	0	0	0	1	0	0	0	0	0	0	0	0	1	0	8	-2	3	5	-2	0	2	0	3	3	-2	1	3	0	2	2
2	471	564	0	1	1	64	3	0	0	0	0	0	0	0	0	3	0	0	0	1	0	0	0	0	0	3	1	3	2	0	1	1	1	2	1	0	1	1	1	2	1
2	472	567	1	0	1	35	1	1	0	0	0	0	1	0	0	0	1	0	0	0	0	0	0	0	0	1	3	7	4	-1	2	3	4	5	1	1	4	3	2	3	1
2	473	601.1	1	0	1	72	4	0	0	0	0	0	0	0	1	0	0	0	0	0	1	0	0	0	0	5	-2	1	3	-1	1	2	-1	0	1	-1	0	1	-1	1	2
2	474	608.1	1	0	1	99	9	0	0	0	0	0	0	0	1	3	1	0	0	0	0	0	0	0	0	1	2	2	0	0	0	0	2	2	0	1	1	0	1	1	0
2	475	615	1	0	1	44	2	0	0	0	0	0	0	0	1	3	0	0	1	0	0	0	0	0	0	2	1	2	1	0	0	0	1	2	1	1	1	0	0	1	1
2	476	618	1	0	1	47	2	0	0	0	0	0	0	0	1	3	0	0	1	0	0	0	0	0	0	2	0	5	5	3	3	0	-3	2	5	0	4	4	0	1	1
2	477	633.3	1	0	1	30	1	1	0	0	0	0	0	0	1	3	1	0	0	0	0	0	0	0	0	1	0	4	4	1	3	2	-1	1	2	-2	1	3	2	3	1
2	478	634.1	0	1	2	17	0	1	0	0	0	0	0	1	0	3	0	0	1	0	0	0	0	0	0	2	-1	2	3	0	2	2	-1	0	1	1	2	1	-2	0	2
2	479	637.1	0	1	1	14	0	1	0	0	0	0	0	0	0	2	0	0	0	0	0	0	0	0	1	0	0	2	2	1	2	1	-1	0	1	1	2	1	-1	0	1
2	480	639.1	1	0	1	65	3	0	0	0	0	0	0	0	1	0	0	0	0	0	0	0	0	0	1	0	1	3	2	2	2	0	-1	1	2	2	2	0	-1	1	2
2	481	643.1	0	1	1	57	3	0	0	0	0	0	0	0	1	3	0	0	0	0	0	0	1	0	0	7	-1	4	5	1	3	2	-2	1	3	1	3	2	-2	1	3
2	482	645	1	0	1	14	0	1	0	0	0	0	0	0	0	3	0	0	0	1	0	0	0	0	0	3	0	3	3	0	1	1	0	2	2	2	3	1	-2	0	2
2	483	657	1	0	1	53	3	0	0	0	0	0	0	0	1	0	0	1	0	0	0	0	0	0	0	4	2	4	2	1	1	0	1	3	2	3	4	1	-1	0	1
2	484	659.1	1	0	1	58	3	0	0	0	0	1	0	0	0	3	1	0	0	0	0	0	0	0	0	1	-1	4	5	1	1	0	-2	3	5	0	3	3	-1	1	2
2	485	665.1	0	1	2	75	4	0	0	0	0	0	0	1	0	0	0	0	0	1	0	0	0	0	0	3	-3	1	4	0	0	0	-3	1	4	-2	0	2	-1	1	2
2	486	671.1	0	1	1	35	1	1	0	0	0	0	0	0	1	2	0	0	0	0	0	0	0	0	1	0	-3	1	4	0	0	0	-3	1	4	-2	0	2	-1	1	2
2	487	672	1	0	1	35	1	1	0	0	0	0	1	0	0	3	1	0	0	0	0	0	0	0	0	1	1	6	5	0	1	1	1	5	4	-1	4	5	2	2	0
2	488	701	0	1	1	77	4	0	0	0	0	0	0	0	1	0	0	0	0	0	0	0	0	0	1	0	-1	3	4	-2	0	2	1	3	2	-1	2	3	0	1	1
2	489	704.1	1	0	1	99	9	0	0	0	1	0	0	0	1	3	0	0	0	0	0	0	0	0	1	0	3	5	2	0	1	1	3	4	1	1	2	1	2	3	1
2	490	711	1	0	1	41	2	0	1	0	0	0	0	0	0	3	0	0	0	0	0	0	0	0	1	0	1	6	5	0	1	1	1	5	4	2	4	2	-1	2	3
2	491	724	1	0	1	44	2	0	0	0	0	0	0	0	1	1	1	0	0	0	0	0	0	0	0	1	4	7	3	0	1	1	4	6	2	2	4	2	2	3	1
2	492	725	1	0	1	18	0	1	0	0	0	0	1	0	0	3	1	0	0	0	0	0	0	0	0	1	-1	6	7	1	2	1	-2	4	6	0	4	4	-1	2	3
2	493	728.1	1	0	1	15	0	1	0	0	0	0	0	0	0	0	0	0	1	0	0	0	0	0	0	2	-1	1	2	0	0	0	-1	1	2	0	1	1	-1	0	1
2	494	729.2	1	0	1	17	0	1	0	0	0	0	0	0	0	0	0	0	0	1	0	0	0	0	0	3	0	1	1	0	0	0	0	1	1	-1	0	1	1	1	0
2	495	732.1	1	0	1	64	3	0	0	0	0	0	0	0	1	0	0	0	0	0	0	0	0	0	1	0	1	2	1	0	1	1	1	1	0	0	0	0	1	2	1
2	496	736.1	1	0	1	65	3	0	0	0	0	0	0	0	0	3	0	1	0	0	0	0	0	0	0	4	2	4	2	2	3	1	0	1	1	1	1	0	1	3	2
2	497	740	1	0	1	72	4	0	0	0	0	0	1	0	0	0	0	0	0	0	0	0	0	1	0	8	2	6	4	1	4	3	1	2	1	2	3	1	0	3	3
2	498	742.1	1	1	2	56	3	0	1	0	0	0	0	1	1	0	0	0	0	0	0	0	0	1	0	8	-2	2	4	-1	2	3	-1	0	1	1	2	1	-3	0	3
2	499	744	1	0	1	27	1	1	1	0	0	0	0	0	0	4	0	0	0	0	0	1	0	0	0	6	1	4	3	1	2	1	0	2	2	0	1	1	1	3	2
2	500	764	0	1	1	36	2	0	0	0	0	0	0	0	1	1	0	0	0	0	0	0	0	0	1	0	3	3	0	1	1	0	2	2	0	3	3	0	0	0	0
2	501	766.1	1	0	1	52	3	0	1	0	0	0	0	0	0	3	0	0	1	0	0	0	0	0	0	2	4	4	0	2	2	0	2	2	0	3	3	0	1	1	0
2	502	768	1	0	1	55	3	0	0	1	0	0	0	0	0	1	0	0	0	0	0	0	0	0	1	0	3	4	1	0	1	1	3	3	0	2	3	1	1	1	0
2	503	769	1	0	1	36	2	0	0	0	0	0	0	0	1	0	0	0	0	0	0	0	0	0	1	0	1	2	1	-1	0	1	2	2	0	0	1	1	1	1	0
2	504	773.1	1	0	1	69	4	0	0	0	0	0	0	0	1	3	0	0	0	0	0	0	0	0	1	0	0	1	1	1	1	0	-1	0	1	-1	0	1	1	1	0
2	505	775	1	0	1	99	9	0	0	0	0	0	0	0	0	3	0	1	0	0	0	0	0	0	0	4	2	5	3	1	2	1	1	3	2	1	3	2	1	2	1
2	506	788	0	1	1	55	3	0	1	0	0	0	0	0	0	0	0	0	0	0	0	0	0	0	1	0	-2	3	5	-2	1	3	0	2	2	-5	0	5	3	3	0
2	507	790	1	0	1	50	2	0	0	0	0	0	0	0	1	1	0	0	0	1	0	0	0	0	0	3	2	4	2	0	1	1	2	3	1	2	3	1	0	1	1
2	508	792.1	1	0	1	39	2	0	0	0	0	0	0	0	1	3	0	0	0	0	0	0	0	0	1	0	-1	2	3	1	1	0	-2	1	3	1	1	0	-2	1	3
2	509	809.1	1	0	1	15	0	1	0	0	0	0	0	0	0	3	0	0	0	0	0	0	0	0	1	0	2	3	1	1	1	0	1	2	1	1	2	1	1	1	0
2	510	810.1	1	0	1	61	3	0	0	1	0	0	0	0	0	0	0	0	0	0	0	0	0	0	1	0	0	2	2	0	1	1	0	1	1	0	1	1	0	1	1
2	511	812.2	1	0	1	14	0	1	0	0	0	0	0	0	0	0	0	0	0	1	0	0	0	0	0	3	-1	1	2	0	1	1	-1	0	1	1	1	0	-2	0	2
2	512	813	0	1	1	36	2	0	0	0	0	0	0	0	1	0	1	0	0	0	0	0	0	0	0	1	0	2	2	-1	0	1	1	2	1	2	2	0	-2	0	2
2	513	816.1	1	0	1	18	0	1	0	0	0	0	0	0	1	3	0	1	0	0	0	0	0	0	0	4	3	4	1	1	1	0	2	3	1	2	3	1	1	1	0
2	514	817.1	0	1	1	99	9	0	0	0	0	0	0	0	1	3	0	0	0	0	0	0	0	1	0	8	2	3	1	-1	0	1	3	3	0	1	2	1	1	1	0
2	515	819	1	0	1	48	2	0	0	0	0	0	0	0	1	3	0	0	0	0	0	0	1	0	0	7	-1	2	3	0	0	0	-1	2	3	-1	1	2	0	1	1
2	516	820.1	1	0	1	28	1	1	0	0	0	1	0	0	1	3	0	0	0	0	0	0	0	0	1	0	0	1	1	0	0	0	0	1	1	0	1	1	0	0	0
2	517	821.1	1	0	1	42	2	0	0	0	0	0	0	0	1	3	0	0	0	0	0	0	0	0	1	0	-1	0	1	-1	0	1	0	0	0	-1	0	1	0	0	0
2	518	829	1	0	1	32	1	1	0	1	0	0	0	0	0	3	0	0	0	0	1	0	0	0	0	5	3	3	0	0	0	0	3	3	0	2	2	0	1	1	0
2	519	831.1	1	0	1	36	2	0	0	0	0	1	0	0	0	0	0	1	0	0	0	0	0	0	0	4	2	4	2	1	2	1	1	2	1	0	2	2	2	2	0
3	520	835	1	0	1	60	3	0	0	0	0	0	0	0	0	0	0	1	0	0	0	0	0	0	0	4	3	3	0	0	0	0	3	3	0	1	1	0	2	2	0
3	521	5.2	0	1	1	28	1	1	0	0	0	0	0	0	1	0	0	0	0	0	0	1	0	0	0	6	2	3	1	1	1	0	1	2	1	1	1	0	1	2	1
3	522	6	0	1	1	15	0	1	0	0	0	0	0	0	0	3	0	0	1	0	0	0	0	0	0	2	-2	1	3	-1	0	1	-1	1	2	0	1	1	-2	0	2
3	523	12	1	0	1	24	1	1	1	0	0	0	0	0	0	0	0	0	1	0	0	0	0	0	0	2	-2	1	3	-1	0	1	-1	1	2	0	1	1	-2	0	2
3	524	14.1	0	1	1	31	1	1	0	0	0	0	0	0	1	1	0	0	0	0	0	1	0	0	0	6	-4	1	5	1	1	0	-5	0	5	-2	0	2	-2	1	3
3	525	16.2	1	0	1	43	2	0	0	0	0	0	0	0	1	3	0	0	0	0	0	0	0	0	1	0	7	10	3	1	2	1	6	8	2	8	9	1	-1	1	2
3	526	25	1	0	2	99	9	0	0	1	0	0	0	1	0	3	0	0	0	0	1	0	0	0	0	5	6	9	3	2	2	0	4	7	3	6	8	2	0	1	1
3	527	29	1	0	1	62	3	0	0	0	0	0	0	0	0	2	1	0	0	0	0	0	0	0	0	1	6	9	3	2	2	0	4	7	3	6	8	2	0	1	1
3	528	28.1	1	0	1	99	9	0	0	1	0	0	0	0	0	0	0	0	0	0	1	0	0	0	0	5	1	4	3	4	4	0	-3	0	3	-2	1	3	3	3	0
3	529	30	1	0	1	66	4	0	1	0	0	0	0	0	0	0	0	1	0	0	0	0	0	0	0	4	4	5	1	2	3	1	2	2	0	2	2	0	2	3	1
3	530	32.1	1	0	1	55	3	0	0	0	0	0	0	0	0	1	1	0	0	0	0	0	0	0	0	1	0	3	3	1	1	0	-1	2	3	-1	2	3	1	1	0
3	531	36.1	1	0	1	47	2	0	0	1	0	0	0	0	0	0	0	0	0	0	0	0	0	0	1	0	1	4	3	1	1	0	0	3	3	-1	2	3	2	2	0
3	532	38.2	1	0	1	57	3	0	1	0	0	0	0	0	0	0	0	0	0	0	0	0	0	0	1	0	-1	3	4	0	1	1	-1	2	3	1	2	1	-2	1	3
3	533	41	1	0	1	30	1	1	0	0	0	0	0	0	1	1	0	0	1	0	0	0	0	0	0	2	3	5	2	0	1	1	3	4	1	0	2	2	3	3	0
3	534	53.2	1	0	1	13	0	1	0	0	0	0	0	0	0	3	0	0	1	0	0	0	0	0	0	2	1	5	4	3	3	0	-2	2	4	0	2	2	1	3	2
3	535	57	1	0	1	99	9	0	0	0	0	0	0	0	0	0	0	0	0	0	1	0	0	0	0	5	4	7	3	3	4	1	1	3	2	-1	2	3	5	5	0
3	536	59.1	1	0	1	57	3	0	0	0	0	0	0	0	1	0	1	0	0	0	0	0	0	0	0	1	1	5	4	-1	2	3	2	3	1	0	2	2	1	3	2
3	537	61	1	0	1	14	0	1	0	0	0	0	0	0	0	3	1	0	0	0	0	0	0	0	0	1	0	7	7	-2	2	4	2	5	3	0	3	3	0	4	4
3	538	64.1	1	0	1	53	3	0	0	0	0	1	0	0	0	0	1	0	0	0	0	0	0	0	0	1	2	7	5	0	2	2	2	5	3	0	2	2	2	5	3
3	539	66.1	1	0	1	57	3	0	0	0	1	0	0	0	0	0	1	0	0	0	0	0	0	0	0	1	3	8	5	0	2	2	3	6	3	1	3	2	2	5	3
3	540	68.2	1	0	1	17	0	1	0	0	0	0	0	0	0	0	0	0	1	0	0	0	0	0	0	2	5	9	4	0	2	2	5	7	2	1	3	2	4	6	2
3	541	69	1	1	3	50	2	0	0	0	0	0	0	1	0	0	1	0	0	0	0	0	0	1	0	8	2	7	5	-2	1	3	4	6	2	0	2	2	2	5	3
3	542	70.1	1	0	1	14	0	1	0	0	0	0	0	0	0	2	0	0	1	0	0	0	0	0	0	2	-5	3	8	-1	1	2	-4	2	6	-3	0	3	-2	3	5
3	543	72	1	0	1	99	9	0	0	0	0	1	0	0	0	0	1	0	0	0	0	0	0	0	0	1	-5	3	8	-1	1	2	-4	2	6	-3	0	3	-2	3	5
3	544	73	1	0	1	23	1	1	0	0	0	0	0	0	1	0	0	1	0	0	0	0	0	0	0	4	-5	4	9	0	2	2	-5	2	7	-1	2	3	-4	2	6
3	545	74	1	0	1	16	0	1	0	0	0	0	0	0	0	3	0	0	0	1	0	0	0	0	0	3	4	7	3	3	3	0	1	4	3	4	5	1	0	2	2
3	546	76.1	1	0	1	12	0	1	0	0	0	0	0	0	0	0	0	0	1	0	0	0	0	0	0	2	-2	3	5	-1	1	2	-1	2	3	0	3	3	-2	0	2
3	547	101	0	1	1	99	9	0	0	0	0	0	0	0	0	0	0	0	0	1	0	0	0	0	0	3	-3	3	6	-2	1	3	-1	2	3	-2	2	4	-1	1	2
3	548	102.2	1	0	1	73	4	0	1	0	0	0	0	0	0	0	1	0	0	0	0	0	0	0	0	1	3	6	3	2	3	1	1	3	2	0	2	2	3	4	1
3	549	106	1	0	1	76	4	0	0	0	0	0	0	0	1	1	1	0	0	0	0	0	0	0	0	1	3	6	3	2	3	1	1	3	2	0	2	2	3	4	1
3	550	106.5	1	0	1	61	3	0	1	0	0	0	0	0	1	3	0	0	0	0	0	0	0	0	1	0	6	9	3	5	6	1	1	3	2	5	5	0	1	4	3
3	551	109.1	0	1	1	43	2	0	0	0	0	0	0	0	1	4	0	0	0	0	0	0	0	1	0	8	-1	5	6	0	3	3	-1	2	3	1	3	2	-2	2	4
3	552	111	1	0	1	65	3	0	0	0	0	0	0	0	1	3	0	0	0	0	0	0	1	0	0	7	-6	2	8	-4	1	5	-2	1	3	-5	0	5	-1	2	3
3	553	114	1	0	1	17	0	1	0	0	0	0	0	0	0	3	0	0	1	0	0	0	0	0	0	2	-9	0	9	-6	0	6	-3	0	3	-5	0	5	-4	0	4
3	554	113.2	1	0	1	12	0	1	0	0	0	0	0	0	0	0	1	0	0	0	0	0	0	0	0	1	2	4	2	1	1	0	1	3	2	-1	0	1	3	4	1
3	555	119	1	0	1	20	0	1	0	0	0	1	0	0	0	0	0	0	0	0	0	0	0	1	0	8	2	4	2	1	1	0	1	3	2	-1	0	1	3	4	1
3	556	118.2	1	0	1	85	5	0	0	0	0	0	0	0	1	0	0	0	0	0	0	0	1	0	0	7	2	4	2	1	1	0	1	3	2	-1	0	1	3	4	1
3	557	120.1	1	0	1	38	2	0	0	0	0	0	0	0	1	3	1	0	0	0	0	0	0	0	0	1	-1	1	2	0	0	0	-1	1	2	-1	0	1	0	1	1
3	558	124.2	1	0	1	45	2	0	0	0	0	0	0	0	1	3	0	0	0	0	0	0	0	0	1	0	2	3	1	0	0	0	2	3	1	0	0	0	2	3	1
3	559	126	1	0	1	56	3	0	0	0	0	0	0	0	0	3	0	0	0	1	0	0	0	0	0	3	2	3	1	0	0	0	2	3	1	0	0	0	2	3	1
3	560	128	1	0	2	22	1	1	0	0	0	0	0	1	0	0	0	0	0	0	1	0	0	0	0	5	3	4	1	1	1	0	2	3	1	0	0	0	3	4	1
3	561	134	1	0	1	14	0	1	0	0	0	0	0	0	0	2	1	0	0	0	0	0	0	0	0	1	1	5	4	1	1	0	0	4	4	0	3	3	1	2	1
3	562	135.3	1	0	2	99	9	0	0	0	0	0	0	1	0	0	0	0	0	0	1	0	0	0	0	5	0	5	5	2	2	0	-2	3	5	1	4	3	-1	1	2
3	563	136.2	1	1	2	35	1	1	0	0	0	0	0	1	1	2	0	0	0	0	0	1	0	0	0	6	-1	5	6	1	2	1	-2	3	5	0	4	4	-1	1	2
3	564	137	1	0	2	23	1	1	0	0	0	0	0	1	0	4	0	0	0	0	1	0	0	0	0	5	2	5	3	3	3	0	-1	2	3	-1	1	2	3	4	1
3	565	140	0	1	1	16	0	1	0	0	0	0	0	0	0	2	0	0	0	1	0	0	0	0	0	3	3	6	3	2	3	1	1	3	2	-1	1	2	4	5	1
3	566	141.1	0	1	1	99	9	0	0	0	0	0	0	0	0	0	0	0	0	0	0	0	0	0	1	0	1	4	3	-2	1	3	3	3	0	-1	0	1	2	4	2
3	567	142.3	0	1	1	13	0	1	0	0	0	0	0	0	0	0	0	0	0	1	0	0	0	0	0	3	1	4	3	-2	1	3	3	3	0	-1	0	1	2	4	2
3	568	143	0	1	1	16	0	1	0	0	0	0	0	0	0	0	0	0	0	0	1	0	0	0	0	5	1	4	3	-2	1	3	3	3	0	-1	0	1	2	4	2
3	569	144.2	0	1	1	64	3	0	0	0	0	0	1	0	0	0	1	0	0	0	0	0	0	0	0	1	-4	2	6	-3	0	3	-1	2	3	0	1	1	-4	1	5
3	570	146.1	1	0	1	20	0	1	0	0	0	0	0	0	1	0	0	0	0	0	0	0	0	0	1	0	-1	3	4	-1	0	1	0	3	3	2	2	0	-3	1	4
3	571	148	1	0	1	35	1	1	0	0	0	0	0	0	1	3	0	0	1	0	0	0	0	0	0	2	-3	0	3	0	0	0	-3	0	3	-2	0	2	-1	0	1
3	572	150.1	1	0	1	56	3	0	1	0	0	0	0	0	0	3	1	0	0	0	0	0	0	0	0	1	3	4	1	1	1	0	2	3	1	1	2	1	2	2	0
3	573	152	1	1	2	44	2	0	0	0	0	0	0	1	1	1	1	0	0	0	0	0	0	0	0	1	3	4	1	1	1	0	2	3	1	1	2	1	2	2	0
3	574	153	1	0	1	45	2	0	0	1	0	0	0	0	0	4	1	0	0	0	0	0	0	0	0	1	1	3	2	1	1	0	0	2	2	1	2	1	0	1	1
3	575	156.1	1	0	1	50	2	0	0	0	0	0	0	0	0	0	0	1	0	0	0	0	0	0	0	4	1	3	2	1	1	0	0	2	2	1	2	1	0	1	1
3	576	157	0	1	1	35	1	1	0	0	0	0	0	0	1	0	0	0	0	0	0	0	0	0	1	0	1	3	2	1	1	0	0	2	2	1	2	1	0	1	1
3	577	154.1	1	0	1	39	2	0	1	0	0	0	0	0	0	3	1	0	0	0	0	0	0	0	0	1	-2	2	4	1	2	1	-3	0	3	-1	1	2	-1	1	2
3	578	160	1	0	1	15	0	1	0	0	0	0	0	0	0	1	0	0	0	1	0	0	0	0	0	3	2	4	2	3	3	0	-1	1	2	2	3	1	0	1	1
3	579	163.1	1	0	1	26	1	1	1	0	0	0	0	0	0	0	0	0	0	0	0	0	0	0	1	0	3	6	3	0	2	2	3	4	1	2	5	3	1	1	0
3	580	167.2	0	1	2	16	0	1	0	0	0	0	0	1	0	1	0	0	0	0	0	1	0	0	0	6	-2	4	6	0	2	2	-2	2	4	-1	4	5	-1	0	1
3	581	170.2	1	1	2	52	3	0	0	1	0	0	0	1	0	2	0	0	1	0	0	0	0	0	0	2	-3	4	7	-2	0	2	-1	4	5	-1	3	4	-2	1	3
3	582	171	1	0	1	99	9	0	0	0	0	0	0	0	1	2	0	0	0	0	0	1	0	0	0	6	-1	3	4	0	0	0	-1	3	4	-1	2	3	0	1	1
3	583	175	1	0	1	65	3	0	0	0	0	0	0	0	0	3	0	0	0	1	0	0	0	0	0	3	0	4	4	0	0	0	0	4	4	-2	1	3	2	3	1
3	584	175.5	1	0	1	20	0	1	0	0	0	0	0	0	1	0	0	1	0	0	0	0	0	0	0	4	2	5	3	1	2	1	1	3	2	2	4	2	0	1	1
3	585	203.2	0	1	2	99	9	0	0	0	0	0	0	1	0	3	0	0	0	0	0	0	0	1	0	8	-2	3	5	1	2	1	-3	1	4	0	3	3	-2	0	2
3	586	205	1	1	2	28	1	1	0	0	0	0	0	1	0	2	0	0	0	0	1	0	0	0	0	5	4	6	2	-1	1	2	5	5	0	2	3	1	2	3	1
3	587	208	1	0	1	50	2	0	0	1	0	0	0	0	0	2	0	0	0	0	0	1	0	0	0	6	0	4	4	-1	1	2	1	3	2	-2	1	3	2	3	1
3	588	209	0	1	1	35	1	1	0	0	0	0	0	0	1	0	0	0	0	0	0	1	0	0	0	6	3	5	2	-1	0	1	4	5	1	3	4	1	0	1	1
3	589	212	1	0	1	60	3	0	0	0	0	0	0	0	1	3	0	1	0	0	0	0	0	0	0	4	-2	1	3	0	0	0	-2	1	3	-2	1	3	0	0	0
3	590	215	0	1	1	20	0	1	0	0	0	0	0	0	0	3	0	0	0	0	1	0	0	0	0	5	2	3	1	1	1	0	1	2	1	0	1	1	2	2	0
3	591	216	1	0	1	35	1	1	0	0	0	0	1	0	0	0	1	0	0	0	0	0	0	0	0	1	4	4	0	1	1	0	3	3	0	2	2	0	2	2	0
3	592	217.2	1	0	1	78	4	0	1	0	0	0	0	0	0	0	0	0	1	0	0	0	0	0	0	2	-6	1	7	-1	0	1	-5	1	6	-4	0	4	-2	1	3
3	593	223.1	1	0	1	43	2	0	0	0	0	0	0	0	1	1	1	0	0	0	0	0	0	0	0	1	-2	2	4	0	0	0	-2	2	4	1	2	1	-3	0	3
3	594	225	1	0	1	14	0	1	0	0	0	0	0	0	0	3	0	0	0	0	0	0	0	0	1	0	0	3	3	0	1	1	0	2	2	0	2	2	0	1	1
3	595	226	1	0	1	99	9	0	0	0	0	0	0	0	0	0	0	0	0	1	0	0	0	0	0	3	-1	2	3	-1	0	1	0	2	2	0	2	2	-1	0	1
3	596	229.1	0	1	1	99	9	0	0	0	0	0	0	0	0	0	0	0	0	1	0	0	0	0	0	3	1	3	2	1	1	0	0	2	2	1	3	2	0	0	0
3	597	231	1	0	1	14	0	1	0	0	0	0	0	0	0	0	0	0	1	0	0	0	0	0	0	2	2	3	1	1	1	0	1	2	1	2	3	1	0	0	0
3	598	232	1	0	1	39	2	0	0	0	0	0	0	0	0	0	0	0	0	1	0	0	0	0	0	3	0	2	2	1	1	0	-1	1	2	1	2	1	-1	0	1
3	599	236.2	1	0	1	56	3	0	1	0	0	0	0	0	0	0	0	0	0	0	0	0	0	0	1	0	1	4	3	3	3	0	-2	1	3	0	2	2	1	2	1
3	600	237	1	0	1	35	1	1	0	0	0	0	0	0	0	1	0	0	0	1	0	0	0	0	0	3	-4	0	4	-2	0	2	-2	0	2	-2	0	2	-2	0	2
3	601	239.2	0	1	1	65	3	0	0	0	0	0	0	0	1	0	1	0	0	0	0	0	0	0	0	1	3	4	1	2	2	0	1	2	1	0	1	1	3	3	0
3	602	240.2	1	0	1	13	0	1	0	0	0	0	0	0	0	3	0	0	1	0	0	0	0	0	0	2	3	4	1	-1	0	1	4	4	0	3	4	1	0	0	0
3	603	247	0	1	1	41	2	0	0	0	0	0	0	0	0	0	0	0	0	0	1	0	0	0	0	5	3	4	1	-1	0	1	4	4	0	3	4	1	0	0	0
3	604	246.1	1	0	1	34	1	1	1	0	0	0	0	0	0	0	1	0	0	0	0	0	0	0	0	1	1	5	4	2	2	0	-1	3	4	-1	3	4	2	2	0
3	605	252	1	0	1	99	9	0	0	0	0	0	0	0	1	1	0	0	1	0	0	0	0	0	0	2	1	5	4	2	2	0	-1	3	4	-1	3	4	2	2	0
3	606	251.2	0	1	1	62	3	0	1	0	0	0	0	0	0	3	0	0	1	0	0	0	0	0	0	2	4	5	1	0	1	1	4	4	0	3	4	1	1	1	0
3	607	257.1	1	0	1	55	3	0	0	0	0	0	0	0	1	1	0	0	0	0	1	0	0	0	0	5	4	5	1	0	1	1	4	4	0	3	4	1	1	1	0
3	608	258.2	1	0	1	50	2	0	1	0	0	0	0	0	0	3	0	0	0	0	0	0	1	0	0	7	0	3	3	-2	0	2	2	3	1	1	3	2	-1	0	1
3	609	259	0	1	1	55	3	0	0	0	0	0	0	0	1	1	0	0	0	0	0	0	0	0	1	0	-1	3	4	0	2	2	-1	1	2	0	3	3	-1	0	1
3	610	260	1	0	1	12	0	1	0	0	0	0	0	0	0	3	0	0	0	1	0	0	0	0	0	3	0	4	4	-3	0	3	3	4	1	-1	2	3	1	2	1
3	611	263	1	0	1	12	0	1	0	0	0	0	0	0	0	0	0	1	0	0	0	0	0	0	0	4	1	4	3	1	2	1	0	2	2	2	3	1	-1	1	2
3	612	264.2	1	0	1	26	1	1	0	0	0	0	0	0	1	0	0	0	0	1	0	0	0	0	0	3	-1	3	4	1	2	1	-2	1	3	0	2	2	-1	1	2
3	613	265	1	0	1	21	1	1	0	0	0	0	0	0	0	3	1	0	0	0	0	0	0	0	0	1	-3	0	3	-1	0	1	-2	0	2	-2	0	2	-1	0	1
3	614	277	1	0	1	17	0	1	0	0	0	0	0	0	1	0	0	0	0	0	0	0	0	0	1	0	1	1	0	1	1	0	0	0	0	1	1	0	0	0	0
3	615	279.1	1	0	1	32	1	1	0	0	0	0	1	0	0	3	1	0	0	0	0	0	0	0	0	1	1	2	1	0	1	1	1	1	0	0	1	1	1	1	0
3	616	282.3	1	0	1	49	2	0	0	0	0	0	0	0	1	0	0	0	0	0	1	0	0	0	0	5	0	4	4	0	2	2	0	2	2	-2	1	3	2	3	1
3	617	301.1	1	0	1	15	0	1	0	0	0	0	0	0	0	3	1	0	0	0	0	0	0	0	0	1	0	4	4	-1	1	2	1	3	2	2	3	1	-2	1	3
3	618	302.1	1	0	1	73	4	0	1	0	0	0	0	0	0	0	0	0	0	0	0	0	0	1	0	8	2	5	3	0	1	1	2	4	2	2	3	1	0	2	2
3	619	309	0	1	1	33	1	1	0	0	0	0	0	0	1	1	0	0	0	0	0	1	0	0	0	6	-1	3	4	1	1	0	-2	2	4	-2	1	3	1	2	1
3	620	313.2	1	0	1	39	2	0	0	0	0	0	0	0	1	3	0	1	0	0	0	0	0	0	0	4	-1	3	4	1	1	0	-2	2	4	-2	1	3	1	2	1
3	621	313.5	1	0	1	35	1	1	0	0	0	0	1	0	0	3	1	0	0	0	0	0	0	0	0	1	-1	2	3	-1	0	1	0	2	2	0	1	1	-1	1	2
3	622	315	1	0	1	16	0	1	0	0	0	0	0	0	0	0	1	0	0	0	0	0	0	0	0	1	-1	4	5	-5	0	5	4	4	0	-2	1	3	1	3	2
3	623	318.1	1	0	1	99	9	0	0	0	0	1	0	0	1	0	0	0	0	0	0	0	0	0	1	0	1	6	5	1	2	1	0	4	4	3	5	2	-2	1	3
3	624	320.1	1	0	1	24	1	1	0	0	0	1	0	0	1	3	0	0	1	0	0	0	0	0	0	2	-2	4	6	-2	1	3	0	3	3	-4	1	5	2	3	1
3	625	322.1	1	0	1	35	1	1	0	1	0	0	0	0	0	3	0	0	1	0	0	0	0	0	0	2	1	7	6	1	3	2	0	4	4	-3	2	5	4	5	1
3	626	323.1	1	0	1	52	3	0	0	0	1	0	0	0	0	0	1	0	0	0	0	0	0	0	0	1	-3	3	6	-3	0	3	0	3	3	-3	1	4	0	2	2
3	627	326.1	1	0	2	51	3	0	0	0	0	1	0	1	0	0	1	0	0	0	0	0	0	0	0	1	-1	3	4	-3	0	3	2	3	1	-3	1	4	2	2	0
3	628	327.1	1	0	1	15	0	1	0	0	0	0	0	0	0	2	0	0	0	1	0	0	0	0	0	3	2	3	1	1	1	0	1	2	1	2	2	0	0	1	1
3	629	328.2	1	0	1	54	3	0	0	0	0	1	0	0	0	0	0	0	0	0	0	0	0	0	1	0	2	4	2	0	1	1	2	3	1	-1	0	1	3	4	1
3	630	330	1	0	1	22	1	1	0	0	0	0	0	0	0	0	0	1	0	0	0	0	0	0	0	4	-5	3	8	0	2	2	-5	1	6	-5	2	7	0	1	1
3	631	332.2	0	1	1	35	1	1	0	0	0	0	0	0	0	0	0	0	1	0	0	0	0	0	0	2	-1	1	2	0	0	0	-1	1	2	-1	0	1	0	1	1
3	632	335.1	1	0	1	50	2	0	0	0	0	0	0	0	1	0	0	1	0	0	0	0	0	0	0	4	3	3	0	2	2	0	1	1	0	1	1	0	2	2	0
3	633	337.3	1	0	1	35	1	1	0	0	0	1	0	0	0	3	1	0	0	0	0	0	0	0	0	1	4	4	0	3	3	0	1	1	0	1	1	0	3	3	0
3	634	338.2	1	0	1	52	3	0	0	0	0	0	1	0	0	0	0	1	0	0	0	0	0	0	0	4	1	3	2	0	2	2	1	1	0	0	1	1	1	2	1
3	635	340	1	1	2	19	0	1	0	0	0	0	0	1	1	0	0	0	1	0	0	0	0	0	0	2	-1	1	2	1	1	0	-2	0	2	0	1	1	-1	0	1
3	636	345.3	1	0	1	14	0	1	0	0	0	0	0	0	0	4	1	0	0	0	0	0	0	0	0	1	2	3	1	1	1	0	1	2	1	1	2	1	1	1	0
3	637	346.2	1	0	1	52	3	0	0	0	1	0	0	0	0	0	1	0	0	0	0	0	0	0	0	1	-2	1	3	-1	0	1	-1	1	2	-1	1	2	-1	0	1
3	638	348.1	1	0	1	63	3	0	1	0	0	0	0	0	0	0	0	0	0	0	0	0	0	0	1	0	-2	1	3	-1	0	1	-1	1	2	-1	1	2	-1	0	1
3	639	349	1	0	2	59	3	0	0	0	0	0	0	1	0	1	0	0	0	1	0	0	0	0	0	3	0	3	3	1	2	1	-1	1	2	0	2	2	0	1	1
3	640	352.1	0	1	1	11	0	1	0	0	0	0	0	0	0	2	0	0	0	0	0	0	0	0	1	0	-2	3	5	0	2	2	-2	1	3	-2	2	4	0	1	1
3	641	356	1	0	1	13	0	1	0	0	0	0	0	0	0	0	0	0	1	0	0	0	0	0	0	2	-1	2	3	-1	1	2	0	1	1	0	2	2	-1	0	1
3	642	1354.2	0	1	2	11	0	1	0	0	0	0	0	1	0	0	0	0	1	0	0	0	0	0	0	2	-3	0	3	-2	0	2	-1	0	1	-1	0	1	-2	0	2
3	643	359.1	1	0	3	22	1	1	0	0	0	0	0	1	0	2	0	0	0	0	0	1	0	0	0	6	6	7	1	0	1	1	6	6	0	4	4	0	2	3	1
3	644	362	1	0	1	35	1	1	1	0	0	0	0	0	0	2	1	0	0	0	0	0	0	0	0	1	8	8	0	1	1	0	7	7	0	4	4	0	4	4	0
3	645	363.1	1	0	1	59	3	0	0	1	0	0	0	0	0	1	0	0	0	0	0	0	0	0	1	0	-4	3	7	0	1	1	-4	2	6	-2	1	3	-2	2	4
3	646	365.1	1	0	1	99	9	0	0	0	0	0	0	0	0	0	1	0	0	0	0	0	0	0	0	1	0	2	2	0	1	1	0	1	1	1	2	1	-1	0	1
3	647	368.1	1	0	1	14	0	1	0	0	0	0	0	0	0	0	0	0	1	0	0	0	0	0	0	2	0	3	3	-2	0	2	2	3	1	1	3	2	-1	0	1
3	648	369.2	1	0	1	75	4	0	0	0	1	0	0	0	1	0	0	1	0	0	0	0	0	0	0	4	7	8	1	1	2	1	6	6	0	3	4	1	4	4	0
3	649	371	0	1	1	35	1	1	0	0	0	0	0	0	1	3	0	0	0	1	0	0	0	0	0	3	3	6	3	2	2	0	1	4	3	-1	2	3	4	4	0
3	650	372.1	1	0	1	14	0	1	0	0	0	0	0	0	1	3	0	1	0	0	0	0	0	0	0	4	-3	1	4	-1	0	1	-2	1	3	-4	0	4	1	1	0
3	651	373	1	0	1	18	0	1	0	0	0	0	0	0	0	3	0	0	0	1	0	0	0	0	0	3	-3	1	4	-1	0	1	-2	1	3	-4	0	4	1	1	0
3	652	373.5	0	1	1	29	1	1	0	0	0	0	0	0	0	0	0	0	0	0	0	0	0	1	0	8	1	3	2	3	3	0	-2	0	2	2	2	0	-1	1	2
3	653	375	1	0	1	99	9	0	0	0	0	0	0	0	0	0	0	0	0	1	0	0	0	0	0	3	1	3	2	3	3	0	-2	0	2	2	2	0	-1	1	2
3	654	374.2	1	0	1	99	9	0	0	0	0	0	0	0	0	0	0	0	0	0	1	0	0	0	0	5	1	3	2	3	3	0	-2	0	2	2	2	0	-1	1	2
3	655	376.2	1	0	1	45	2	0	0	0	0	1	0	0	0	0	1	0	0	0	0	0	0	0	0	1	1	3	2	-1	0	1	2	3	1	1	2	1	0	1	1
3	656	380	1	0	1	66	4	0	0	0	0	0	0	0	1	0	0	0	1	0	0	0	0	0	0	2	1	3	2	0	1	1	1	2	1	0	1	1	1	2	1
3	657	382.1	1	0	1	12	0	1	0	0	0	0	0	0	0	3	0	0	1	0	0	0	0	0	0	2	-2	2	4	1	2	1	-3	0	3	-1	1	2	-1	1	2
3	658	383.1	1	0	1	47	2	0	0	0	0	0	0	0	1	0	0	0	1	0	0	0	0	0	0	2	1	1	0	0	0	0	1	1	0	1	1	0	0	0	0
3	659	388	1	0	1	28	1	1	0	0	0	0	0	0	1	3	0	1	0	0	0	0	0	0	0	4	-1	0	1	0	0	0	-1	0	1	-1	0	1	0	0	0
3	660	390	1	0	1	46	2	0	0	0	0	0	0	0	1	3	0	0	0	0	0	0	1	0	0	7	-1	0	1	0	0	0	-1	0	1	-1	0	1	0	0	0
3	661	391	1	0	1	21	1	1	0	0	0	1	0	0	0	3	0	1	0	0	0	0	0	0	0	4	0	0	0	0	0	0	0	0	0	0	0	0	0	0	0
3	662	403	1	0	1	60	3	0	0	0	0	0	0	0	0	0	0	0	0	0	0	0	0	0	1	0	0	0	0	0	0	0	0	0	0	0	0	0	0	0	0
3	663	405	1	0	1	22	1	1	0	0	0	0	0	0	1	0	0	0	1	0	0	0	0	0	0	2	0	0	0	0	0	0	0	0	0	0	0	0	0	0	0
3	664	406	1	0	1	60	3	0	0	0	0	0	0	0	1	3	0	0	0	0	0	1	0	0	0	6	3	3	0	1	1	0	2	2	0	1	1	0	2	2	0
3	665	407	1	0	1	54	3	0	0	0	0	1	0	0	0	3	0	0	0	0	0	0	0	0	1	0	1	1	0	0	0	0	1	1	0	0	0	0	1	1	0
3	666	409	1	0	6	37	2	0	0	0	0	0	1	1	1	0	0	1	0	0	0	0	0	0	0	4	-4	2	6	0	1	1	-4	1	5	-3	2	5	-1	0	1
3	667	410.1	1	0	1	60	3	0	0	0	0	0	0	0	1	4	0	1	0	0	0	0	0	0	0	4	-5	2	7	0	1	1	-5	1	6	-4	2	6	-1	0	1
3	668	412.5	1	0	1	75	4	0	0	0	0	0	0	0	1	3	0	1	0	0	0	0	0	0	0	4	-5	2	7	0	1	1	-5	1	6	-4	2	6	-1	0	1
3	669	1412	1	0	1	19	0	1	0	0	0	0	0	0	0	3	0	0	0	1	0	0	0	0	0	3	-3	2	5	0	1	1	-3	1	4	-3	2	5	0	0	0
3	670	413.2	1	0	1	36	2	0	0	0	0	0	0	0	1	0	0	1	0	0	0	0	0	0	0	4	-3	2	5	0	1	1	-3	1	4	-3	2	5	0	0	0
3	671	412.1	1	0	1	40	2	0	1	0	0	0	0	0	0	3	1	0	0	0	0	0	0	0	0	1	-2	1	3	0	1	1	-2	0	2	-1	1	2	-1	0	1
3	672	414	0	1	1	16	0	1	0	0	0	0	0	0	0	1	0	0	0	1	0	0	0	0	0	3	-1	1	2	-1	1	2	0	0	0	0	1	1	-1	0	1
3	673	421	0	1	1	35	1	1	0	0	0	0	0	0	1	0	0	0	1	0	0	0	0	0	0	2	3	6	3	-1	1	2	4	5	1	1	4	3	2	2	0
3	674	424.1	1	0	1	13	0	1	0	0	0	0	0	0	0	3	0	0	1	0	0	0	0	0	0	2	-1	4	5	0	1	1	-1	3	4	-3	2	5	2	2	0
3	675	426	1	0	1	99	9	0	1	0	0	0	0	0	0	0	0	0	0	0	0	0	0	0	1	0	1	4	3	0	2	2	1	2	1	0	2	2	1	2	1
3	676	428.1	1	0	1	74	4	0	1	0	0	0	0	0	0	1	0	0	0	0	0	0	0	0	1	0	2	5	3	1	2	1	1	3	2	1	2	1	1	3	2
3	677	431.1	0	1	1	35	1	1	0	0	0	0	0	0	1	1	0	0	0	0	0	1	0	0	0	6	-2	2	4	-1	1	2	-1	1	2	1	2	1	-3	0	3
3	678	433	1	0	1	31	1	1	0	0	0	0	0	0	0	3	1	0	0	0	0	0	0	0	0	1	1	3	2	-1	0	1	2	3	1	1	2	1	0	1	1
3	679	435.1	0	1	1	24	1	1	0	0	0	0	0	0	1	0	0	0	0	0	0	0	0	0	1	0	1	3	2	0	1	1	1	2	1	3	3	0	-2	0	2
3	680	437.2	1	0	1	71	4	0	0	0	0	0	0	0	0	3	0	0	0	0	1	0	0	0	0	5	6	9	3	4	5	1	2	4	2	1	4	3	5	5	0
3	681	438.2	1	0	1	13	0	1	0	0	0	0	0	0	0	0	0	0	0	0	0	0	0	0	1	0	-1	2	3	-1	0	1	0	2	2	0	1	1	-1	1	2
3	682	444.1	0	0	1	20	0	1	0	0	0	0	0	0	0	0	0	0	0	0	0	0	0	0	1	0	0	2	2	-1	0	1	1	2	1	1	2	1	-1	0	1
3	683	445.1	1	0	1	54	3	0	1	0	0	0	0	0	0	0	0	0	0	0	0	0	0	0	1	0	1	2	1	0	0	0	1	2	1	2	2	0	-1	0	1
3	684	447.2	1	0	1	52	3	0	1	0	0	0	0	0	0	1	1	0	0	0	0	0	0	0	0	1	0	2	2	0	0	0	0	2	2	0	1	1	0	1	1
3	685	448.2	1	0	1	79	4	0	0	0	0	0	0	0	0	1	1	0	0	0	0	0	0	0	0	1	1	3	2	0	0	0	1	3	2	0	1	1	1	2	1
3	686	449.1	1	0	1	15	0	1	0	0	0	0	0	0	0	0	0	0	0	0	1	0	0	0	0	5	0	2	2	0	0	0	0	2	2	-2	0	2	2	2	0
3	687	451	1	0	1	65	3	0	0	0	0	0	0	0	0	0	1	0	0	0	0	0	0	0	0	1	0	2	2	0	0	0	0	2	2	-2	0	2	2	2	0
3	688	450.1	1	0	1	80	4	0	0	0	0	0	0	0	0	0	0	0	0	0	1	0	0	0	0	5	1	2	1	1	1	0	0	1	1	2	2	0	-1	0	1
3	689	454.1	1	0	1	17	0	1	0	0	0	0	1	0	0	0	0	0	0	0	0	0	0	0	1	0	4	5	1	2	3	1	2	2	0	1	2	1	3	3	0
3	690	455.1	1	0	1	13	0	1	0	0	0	0	0	0	0	0	0	0	0	1	0	0	0	0	0	3	2	4	2	2	3	1	0	1	1	-1	1	2	3	3	0
3	691	546.1	1	0	1	99	9	0	0	0	0	0	0	0	1	0	0	1	0	0	0	0	0	0	0	4	2	4	2	-2	0	2	4	4	0	1	1	0	1	3	2
3	692	451	0	1	1	27	1	1	0	0	0	0	0	0	0	3	0	0	1	0	0	0	0	0	0	2	1	3	2	1	1	0	0	2	2	0	1	1	1	2	1
3	693	452	0	1	1	17	0	1	0	0	0	0	0	0	0	0	1	0	0	0	0	0	0	0	0	1	-1	2	3	1	1	0	-2	1	3	0	1	1	-1	1	2
3	694	453	1	0	1	16	0	1	0	0	0	0	0	0	0	0	0	0	0	1	0	0	0	0	0	3	-2	2	4	0	1	1	-2	1	3	-1	1	2	-1	1	2
3	695	457.1	1	0	1	29	1	1	0	0	0	1	0	0	0	0	0	1	0	0	0	0	0	0	0	4	4	6	2	1	3	2	3	3	0	4	5	1	0	1	1
3	696	464.5	1	0	1	12	0	1	0	0	0	0	0	0	0	0	0	0	0	1	0	0	0	0	0	3	2	4	2	0	0	0	2	4	2	0	2	2	2	2	0
3	697	467	1	0	1	74	4	0	0	0	0	0	0	0	1	0	0	0	0	0	0	0	0	1	0	8	-1	3	4	1	1	0	-2	2	4	-3	0	3	2	3	1
3	698	468.1	1	0	1	43	2	0	0	1	0	0	0	0	1	3	0	0	1	0	0	0	0	0	0	2	0	0	0	0	0	0	0	0	0	0	0	0	0	0	0
3	699	475	1	0	1	35	1	1	0	0	0	0	1	0	0	3	1	0	0	0	0	0	0	0	0	1	0	0	0	0	0	0	0	0	0	0	0	0	0	0	0
3	700	477	1	0	1	99	9	0	1	0	0	0	0	0	0	0	0	0	0	0	0	0	0	1	0	8	0	0	0	0	0	0	0	0	0	0	0	0	0	0	0
3	701	478	1	0	1	15	0	1	0	0	0	0	0	0	0	1	0	0	0	1	0	0	0	0	0	3	0	0	0	0	0	0	0	0	0	0	0	0	0	0	0
3	702	480.1	1	0	1	52	3	0	0	1	0	0	0	0	0	0	0	0	0	1	0	0	0	0	0	3	3	4	1	3	3	0	0	1	1	1	1	0	2	3	1
3	703	484	1	0	1	14	0	1	0	0	0	0	0	0	0	0	0	0	1	0	0	0	0	0	0	2	3	4	1	3	3	0	0	1	1	1	1	0	2	3	1
3	704	485	0	1	1	17	0	1	0	0	0	0	0	0	0	0	0	0	1	0	0	0	0	0	0	2	5	6	1	3	3	0	2	3	1	3	3	0	2	3	1
3	705	487	1	0	1	35	1	1	0	1	0	0	0	0	1	0	0	0	1	0	0	0	0	0	0	2	-5	0	5	-2	0	2	-3	0	3	-2	0	2	-3	0	3
3	706	495.2	1	0	1	14	0	1	0	0	0	0	0	0	0	3	1	0	0	0	0	0	0	0	0	1	-2	0	2	-1	0	1	-1	0	1	-1	0	1	-1	0	1
3	707	497	0	0	3	99	9	0	0	0	0	0	0	1	0	0	0	0	0	0	1	0	0	0	0	5	2	3	1	1	1	0	1	2	1	1	2	1	1	1	0
3	708	499	1	0	1	45	2	0	0	0	0	1	0	0	0	2	1	0	0	0	0	0	0	0	0	1	-3	1	4	0	1	1	-3	0	3	-2	1	3	-1	0	1
3	709	499.5	1	0	1	16	0	1	0	0	0	0	0	0	0	0	0	0	1	0	0	0	0	0	0	2	-3	1	4	0	1	1	-3	0	3	-2	1	3	-1	0	1
3	710	500	1	1	2	15	0	1	0	0	0	0	0	1	0	0	1	0	0	0	0	0	0	0	0	1	0	4	4	2	3	1	-2	1	3	0	3	3	0	1	1
3	711	501.2	1	0	1	53	3	0	0	0	0	1	0	0	0	2	0	1	0	0	0	0	0	0	0	4	1	4	3	2	3	1	-1	1	2	1	3	2	0	1	1
3	712	502.1	1	0	1	45	2	0	0	1	0	0	0	0	0	0	0	0	1	0	0	0	0	0	0	2	3	6	3	0	3	3	3	3	0	4	5	1	-1	1	2
3	713	509.1	1	0	1	25	1	1	0	0	0	1	0	0	0	0	0	1	0	0	0	0	0	0	0	4	0	4	4	-1	1	2	1	3	2	0	2	2	0	2	2
3	714	514	1	1	2	67	4	0	0	0	0	0	0	1	0	0	0	0	0	0	0	1	0	0	0	6	0	4	4	-2	1	3	2	3	1	1	3	2	-1	1	2
3	715	515.1	0	1	1	45	2	0	0	0	0	0	0	0	1	2	1	0	0	0	0	0	0	0	0	1	3	5	2	1	2	1	2	3	1	5	5	0	-2	0	2
3	716	517	0	0	1	99	9	0	0	0	0	1	0	0	1	3	0	1	0	0	0	0	0	0	0	4	3	7	4	2	3	1	1	4	3	3	5	2	0	2	2
3	717	520	0	1	1	14	0	1	0	0	0	0	0	0	0	3	0	0	0	1	0	0	0	0	0	3	0	4	4	-1	2	3	1	2	1	-2	2	4	2	2	0
3	718	524.2	0	1	2	13	0	1	0	0	0	0	0	1	0	0	0	0	0	1	0	0	0	0	0	3	-1	2	3	-1	0	1	0	2	2	-1	0	1	0	2	2
3	719	1523.2	1	0	1	73	4	0	0	0	0	0	0	0	1	2	0	1	0	0	0	0	0	0	0	4	0	3	3	1	1	0	-1	2	3	1	2	1	-1	1	2
3	720	528.2	1	0	1	99	9	0	0	0	0	0	0	0	1	3	0	1	0	0	0	0	0	0	0	4	0	4	4	0	2	2	0	2	2	1	3	2	-1	1	2
3	721	530	1	0	1	99	9	0	1	0	0	0	0	0	1	3	0	1	0	0	0	0	0	0	0	4	1	4	3	0	2	2	1	2	1	0	2	2	1	2	1
3	722	532.1	1	0	1	52	3	0	0	0	0	0	0	0	1	4	0	0	1	0	0	0	0	0	0	2	1	4	3	0	1	1	1	3	2	0	2	2	1	2	1
3	723	539.2	0	1	1	38	2	0	0	0	0	0	0	0	1	3	0	0	0	0	0	0	1	0	0	7	1	4	3	-1	1	2	2	3	1	0	2	2	1	2	1
3	724	540.5	1	0	1	55	3	0	0	0	0	1	0	0	0	3	1	0	0	0	0	0	0	0	0	1	2	6	4	1	2	1	1	4	3	0	2	2	2	4	2
3	725	543	0	1	1	44	2	0	0	0	0	0	0	0	1	0	1	0	0	0	0	0	0	0	0	1	2	6	4	1	2	1	1	4	3	0	2	2	2	4	2
3	726	542.1	1	0	1	18	0	1	0	0	0	0	0	0	1	3	0	1	0	0	0	0	0	0	0	4	3	7	4	0	1	1	3	6	3	3	4	1	0	3	3
3	727	545	1	0	1	27	1	1	0	0	0	0	0	0	1	3	0	0	0	0	0	0	0	1	0	8	3	7	4	0	1	1	3	6	3	3	4	1	0	3	3
3	728	544.1	1	0	1	37	2	0	0	0	0	1	0	0	0	3	0	0	1	0	0	0	0	0	0	2	1	4	3	1	2	1	0	2	2	-1	1	2	2	3	1
3	729	556	1	0	1	24	1	1	0	0	0	1	0	0	0	0	1	0	0	0	0	0	0	0	0	1	3	6	3	2	3	1	1	3	2	1	3	2	2	3	1
3	730	557.2	1	0	1	69	4	0	1	0	0	0	0	0	0	0	0	0	0	0	0	0	0	0	1	0	3	6	3	2	3	1	1	3	2	1	3	2	2	3	1
3	731	557.5	1	0	1	13	0	1	0	0	0	0	0	0	0	1	0	0	0	0	0	0	0	0	1	0	0	4	4	-2	1	3	2	3	1	0	2	2	0	2	2
3	732	555.3	1	0	1	60	3	0	1	0	0	0	0	0	1	0	0	0	1	0	0	0	0	0	0	2	0	4	4	0	1	1	0	3	3	-2	1	3	2	3	1
3	733	563.1	1	0	1	68	4	0	0	0	0	0	0	0	1	4	0	0	0	0	0	0	0	1	0	8	1	3	2	0	1	1	1	2	1	0	1	1	1	2	1
3	734	567.1	1	0	1	35	1	1	0	0	0	0	1	0	0	3	1	0	0	0	0	0	0	0	0	1	3	7	4	-1	2	3	4	5	1	1	4	3	2	3	1
3	735	601.2	1	0	1	72	4	0	0	0	0	0	0	0	1	0	0	0	0	0	0	0	0	1	0	8	-1	0	1	0	0	0	-1	0	1	-1	0	1	0	0	0
3	736	605	1	0	1	17	0	1	0	0	0	0	0	0	1	3	0	0	1	0	0	0	0	0	0	2	-1	0	1	0	0	0	-1	0	1	-1	0	1	0	0	0
3	737	604.1	1	0	1	27	1	1	0	0	0	0	0	0	1	3	0	0	0	0	1	0	0	0	0	5	4	4	0	3	3	0	1	1	0	1	1	0	3	3	0
3	738	606.1	1	0	1	35	1	1	0	0	0	0	0	0	0	3	0	0	0	1	0	0	0	0	0	3	4	4	0	3	3	0	1	1	0	1	1	0	3	3	0
3	739	607	0	1	1	99	9	0	0	0	0	0	0	0	1	0	0	0	0	0	0	0	0	0	1	0	-4	0	4	-3	0	3	-1	0	1	-1	0	1	-3	0	3
3	740	610	1	0	1	15	0	1	0	0	0	0	0	0	0	3	0	0	0	1	0	0	0	0	0	3	1	2	1	0	0	0	1	2	1	1	1	0	0	1	1
3	741	619	1	0	1	48	2	0	0	0	0	0	0	0	1	0	0	0	0	0	0	0	0	0	1	0	3	3	0	0	0	0	3	3	0	1	1	0	2	2	0
3	742	621	1	0	1	99	9	0	1	0	0	0	0	0	0	3	0	0	0	0	1	0	0	0	0	5	-3	1	4	-2	0	2	-1	1	2	-1	0	1	-2	1	3
3	743	623	0	1	1	39	2	0	0	0	0	0	0	0	1	1	1	0	0	0	0	0	0	0	0	1	2	4	2	3	3	0	-1	1	2	2	2	0	0	2	2
3	744	625	1	0	1	54	3	0	0	1	0	0	0	0	1	3	0	0	0	0	0	0	0	0	1	0	-1	4	5	-1	1	2	0	3	3	0	3	3	-1	1	2
3	745	630.1	1	0	1	99	9	0	0	0	0	0	0	0	1	3	1	0	0	0	0	0	0	0	0	1	-1	4	5	1	2	1	-2	2	4	-2	3	5	1	1	0
3	746	633.1	1	0	1	30	1	1	0	0	0	0	0	0	1	3	1	0	0	0	0	0	0	0	0	1	-1	2	3	-2	1	3	1	1	0	1	2	1	-2	0	2
3	747	636.2	1	0	1	14	0	1	0	0	0	0	0	0	0	3	0	0	1	0	0	0	0	0	0	2	-1	2	3	0	2	2	-1	0	1	1	2	1	-2	0	2
3	748	637.2	0	1	1	14	0	1	0	0	0	0	0	0	0	0	0	0	0	0	0	0	0	0	1	0	0	2	2	1	2	1	-1	0	1	1	2	1	-1	0	1
3	749	639.2	1	0	1	65	3	0	0	0	0	0	0	0	1	0	0	1	0	0	0	0	0	0	0	4	-1	1	2	0	1	1	-1	0	1	-1	1	2	0	0	0
3	750	641.1	1	0	1	13	0	1	0	0	0	0	0	0	0	3	0	0	0	1	0	0	0	0	0	3	1	2	1	-1	0	1	2	2	0	-1	0	1	2	2	0
3	751	642	0	1	1	39	2	0	0	0	0	0	0	0	1	0	0	0	0	0	0	0	1	0	0	7	1	3	2	2	2	0	-1	1	2	2	2	0	-1	1	2
3	752	643.2	0	1	1	35	1	1	0	0	0	0	0	0	1	3	0	0	0	0	0	0	1	0	0	7	1	5	4	1	3	2	0	2	2	0	3	3	1	2	1
3	753	646	1	0	1	21	1	1	0	0	0	0	0	0	1	3	0	0	0	1	0	0	0	0	0	3	-4	2	6	-3	1	4	-1	1	2	-3	1	4	-1	1	2
3	754	647	1	0	1	36	2	0	0	0	0	1	0	0	0	3	0	1	0	0	0	0	0	0	0	4	1	3	2	1	3	2	0	0	0	2	2	0	-1	1	2
3	755	649	0	1	1	35	1	1	0	0	0	0	0	0	0	0	0	0	0	1	0	0	0	0	0	3	-3	2	5	-2	0	2	-1	2	3	-2	1	3	-1	1	2
3	756	653	0	1	1	14	0	1	0	0	0	0	0	0	0	0	0	0	0	1	0	0	0	0	0	3	0	4	4	0	1	1	0	3	3	1	3	2	-1	1	2
3	757	656	0	0	1	99	9	0	0	0	0	0	0	0	0	0	0	0	0	1	0	0	0	0	0	3	2	4	2	1	1	0	1	3	2	3	4	1	-1	0	1
3	758	659.2	1	0	1	58	3	0	0	0	0	1	0	0	0	0	0	0	0	0	0	0	0	0	1	0	2	5	3	-1	0	1	3	5	2	0	3	3	2	2	0
3	759	660.1	1	0	1	77	4	0	0	0	0	0	0	0	0	0	0	0	0	1	0	0	0	0	0	3	0	4	4	-1	0	1	1	4	3	-2	2	4	2	2	0
3	760	661.1	1	0	1	37	2	0	0	0	0	0	0	0	1	0	0	1	0	0	0	0	0	0	0	4	-3	1	4	0	0	0	-3	1	4	-2	0	2	-1	1	2
3	761	671.2	0	1	1	35	1	1	0	0	0	0	0	0	0	3	0	0	0	0	0	0	0	0	1	0	-1	2	3	0	0	0	-1	2	3	1	1	0	-2	1	3
3	762	673	0	1	1	14	0	1	0	0	0	0	0	0	0	0	0	0	1	0	0	0	0	0	0	2	-7	1	8	-5	0	5	-2	1	3	-3	0	3	-4	1	5
3	763	681	1	0	1	65	3	0	0	0	0	0	0	0	0	0	0	0	0	0	0	0	1	0	0	7	-5	2	7	-4	0	4	-1	2	3	-2	1	3	-3	1	4
3	764	682	1	0	1	99	9	0	0	0	0	0	0	0	1	0	0	0	0	0	0	0	0	0	1	0	-4	2	6	0	1	1	-4	1	5	-1	2	3	-3	0	3
3	765	702	1	0	1	13	0	1	0	0	0	0	0	0	0	3	0	0	0	0	0	0	0	0	1	0	-1	3	4	-2	0	2	1	3	2	-1	2	3	0	1	1
3	766	704.2	1	0	1	99	9	0	0	0	1	0	0	0	1	0	0	0	0	0	0	0	0	0	1	0	1	3	2	1	1	0	0	2	2	0	1	1	1	2	1
3	767	708.1	1	0	1	15	0	1	0	0	0	0	0	0	0	3	0	0	0	1	0	0	0	0	0	3	4	4	0	1	1	0	3	3	0	1	1	0	3	3	0
3	768	720.1	0	1	2	15	0	1	0	0	0	0	0	1	0	0	0	0	1	0	0	0	0	0	0	2	1	6	5	0	1	1	1	5	4	2	4	2	-1	2	3
3	769	724.1	1	0	1	44	2	0	0	0	0	0	0	0	1	2	1	0	0	0	0	0	0	0	0	1	-1	6	7	1	2	1	-2	4	6	0	4	4	-1	2	3
3	770	728.2	1	0	1	15	0	1	0	0	0	0	0	0	0	3	0	0	1	0	0	0	0	0	0	2	0	2	2	0	0	0	0	2	2	1	2	1	-1	0	1
3	771	729	1	0	1	17	0	1	0	0	0	0	0	0	0	0	0	0	0	1	0	0	0	0	0	3	0	1	1	0	0	0	0	1	1	-1	0	1	1	1	0
3	772	732.2	1	0	1	64	3	0	0	0	0	0	0	0	1	0	0	0	0	0	0	0	0	0	1	0	2	4	2	2	2	0	0	2	2	0	2	2	2	2	0
3	773	735.1	1	0	1	32	1	1	0	0	0	1	0	0	0	3	1	0	0	0	0	0	0	0	0	1	1	2	1	0	1	1	1	1	0	0	0	0	1	2	1
3	774	736.2	1	0	1	65	3	0	0	0	0	0	0	0	1	0	0	0	0	0	0	0	0	0	1	0	-1	1	2	-1	0	1	0	1	1	0	0	0	-1	1	2
3	775	737.1	0	1	1	11	0	1	0	0	0	0	0	0	0	3	0	0	1	0	0	0	0	0	0	2	1	4	3	2	3	1	-1	1	2	1	1	0	0	3	3
3	776	739.1	1	0	1	66	4	0	0	0	0	1	0	0	0	0	0	0	0	0	0	0	0	0	1	0	2	6	4	1	4	3	1	2	1	2	3	1	0	3	3
3	777	742.2	1	1	2	56	3	0	1	0	0	0	0	1	1	0	0	0	0	0	0	0	1	0	0	7	-2	2	4	-1	2	3	-1	0	1	1	2	1	-3	0	3
3	778	744.1	1	0	1	27	1	1	1	0	0	0	0	0	0	4	0	0	0	0	0	0	0	0	1	0	-2	0	2	-2	0	2	0	0	0	-2	0	2	0	0	0
3	779	747.2	1	0	1	99	9	0	0	0	0	0	0	0	0	1	0	0	0	0	1	0	0	0	0	5	0	0	0	0	0	0	0	0	0	0	0	0	0	0	0
3	780	749.2	1	0	1	13	0	1	0	0	0	0	0	0	0	0	0	0	0	1	0	0	0	0	0	3	1	5	4	-2	1	3	3	4	1	2	4	2	-1	1	2
3	781	757	1	0	1	78	4	0	1	0	0	0	0	0	0	0	0	0	0	0	0	0	0	1	0	8	4	8	4	-1	1	2	5	7	2	4	7	3	0	1	1
3	782	760	1	0	1	16	0	1	0	0	0	0	0	0	0	1	1	0	0	0	0	0	0	0	0	1	-3	4	7	1	2	1	-4	2	6	-2	3	5	-1	1	2
3	783	763.1	1	0	1	68	4	0	1	0	0	0	0	0	0	0	0	0	0	0	0	0	0	0	1	0	4	4	0	2	2	0	2	2	0	3	3	0	1	1	0
3	784	768.1	1	0	1	99	9	0	0	1	0	0	0	0	0	1	0	0	0	0	0	0	0	0	1	0	3	4	1	0	1	1	3	3	0	2	3	1	1	1	0
3	785	769.1	1	0	1	36	2	0	0	0	0	1	0	0	1	0	0	0	0	0	0	0	0	0	1	0	1	2	1	-1	0	1	2	2	0	0	1	1	1	1	0
3	786	773.2	1	1	3	44	2	0	0	0	0	0	0	1	0	3	1	0	0	0	0	0	0	0	0	1	-1	1	2	1	1	0	-2	0	2	-1	0	1	0	1	1
3	787	774.1	0	1	1	39	2	0	0	0	0	0	0	0	1	2	0	1	0	0	0	0	0	0	0	4	0	1	1	1	1	0	-1	0	1	-1	0	1	1	1	0
3	788	775.1	1	0	1	99	9	0	0	0	0	0	0	0	0	3	0	1	0	0	0	0	0	0	0	4	2	3	1	0	1	1	2	2	0	1	1	0	1	2	1
3	789	777	1	0	1	25	1	1	0	0	0	0	0	0	1	0	0	0	0	0	0	0	0	0	1	0	4	4	0	1	1	0	3	3	0	3	3	0	1	1	0
3	790	781.1	0	1	2	17	0	1	0	0	0	0	0	1	0	3	0	0	0	1	0	0	0	0	0	3	2	5	3	1	2	1	1	3	2	1	3	2	1	2	1
3	791	788.1	0	1	1	55	3	0	1	0	0	0	0	0	0	2	1	0	0	0	0	0	0	0	0	1	-2	3	5	-2	1	3	0	2	2	-5	0	5	3	3	0
3	792	789.1	1	0	1	61	3	0	1	0	0	0	0	0	0	1	0	0	0	0	0	0	0	0	1	0	-3	1	4	-2	0	2	-1	1	2	0	1	1	-3	0	3
3	793	791	1	0	1	52	3	0	0	0	0	0	0	0	0	1	0	0	0	1	0	0	0	0	0	3	2	4	2	0	1	1	2	3	1	2	3	1	0	1	1
3	794	792.2	1	0	1	39	2	0	0	0	0	0	0	0	1	0	0	0	0	0	0	0	0	0	1	0	3	3	0	0	0	0	3	3	0	3	3	0	0	0	0
3	795	795.1	1	1	5	99	9	0	0	0	0	0	0	1	0	3	0	0	0	0	0	1	0	0	0	6	4	5	1	2	2	0	2	3	1	3	4	1	1	1	0
3	796	803.1	1	0	1	30	1	1	0	0	0	0	0	0	0	2	0	0	0	0	0	1	0	0	0	6	-1	2	3	1	1	0	-2	1	3	1	1	0	-2	1	3
3	797	809.2	1	0	1	15	0	1	0	0	0	0	0	0	0	0	1	0	0	0	0	0	0	0	0	1	-2	1	3	-1	0	1	-1	1	2	-2	0	2	0	1	1
3	798	811	0	1	1	26	1	1	0	0	0	0	0	0	1	0	0	0	0	0	0	0	0	0	1	0	0	1	1	1	1	0	-1	0	1	1	1	0	-1	0	1
3	799	813.2	0	1	1	36	2	0	0	0	0	0	0	0	1	3	1	0	0	0	0	0	0	0	0	1	1	2	1	-1	0	1	2	2	0	1	2	1	0	0	0
3	800	814.1	0	1	1	20	0	1	0	0	0	0	0	0	0	3	0	0	1	0	0	0	0	0	0	2	0	2	2	-1	0	1	1	2	1	2	2	0	-2	0	2
3	801	816.2	1	0	1	18	0	1	0	0	0	0	0	0	1	0	0	1	0	0	0	0	0	0	0	4	3	4	1	1	1	0	2	3	1	2	3	1	1	1	0
3	802	817.2	0	1	2	45	2	0	0	0	0	0	0	1	1	3	0	0	0	0	0	0	0	1	0	8	-1	2	3	0	0	0	-1	2	3	-1	1	2	0	1	1
3	803	820.2	1	0	1	28	1	1	0	0	0	1	0	0	1	4	0	1	0	0	0	0	0	0	0	4	0	1	1	0	0	0	0	1	1	0	1	1	0	0	0
3	804	821.2	1	0	1	42	2	0	0	0	0	0	0	0	1	3	0	0	1	0	0	0	0	0	0	2	3	3	0	0	0	0	3	3	0	2	2	0	1	1	0
3	805	831.2	1	0	1	36	2	0	0	0	0	1	0	0	0	3	0	1	0	0	0	0	0	0	0	4	0	3	3	1	1	0	-1	2	3	1	3	2	-1	0	1
4	806	832.1	0	1	1	99	9	0	0	0	0	0	0	0	1	0	0	0	0	1	0	0	0	0	0	3	3	3	0	0	0	0	3	3	0	1	1	0	2	2	0
4	807	5.3	0	1	1	28	1	1	0	0	0	0	0	0	1	3	0	0	0	0	0	1	0	0	0	6	2	3	1	1	1	0	1	2	1	1	1	0	1	2	1
4	808	6.1	0	1	1	15	0	1	0	0	0	0	0	0	0	3	0	0	1	0	0	0	0	0	0	2	2	3	1	1	1	0	1	2	1	1	1	0	1	2	1
4	809	8.1	1	0	1	62	3	0	0	0	0	0	1	0	0	0	0	0	1	0	0	0	0	0	0	2	-2	1	3	-1	0	1	-1	1	2	0	1	1	-2	0	2
4	810	12.1	1	0	1	24	1	1	1	0	0	0	0	0	0	0	0	0	1	0	0	0	0	0	0	2	-2	1	3	-1	0	1	-1	1	2	0	1	1	-2	0	2
4	811	13	0	1	1	54	3	0	0	0	0	0	0	0	0	1	0	0	0	0	1	0	0	0	0	5	2	5	3	-1	0	1	3	5	2	1	2	1	1	3	2
4	812	14.2	0	1	1	31	1	1	0	0	0	0	0	0	1	0	0	0	0	0	0	1	0	0	0	6	7	8	1	0	1	1	7	7	0	5	5	0	2	3	1
4	813	18	1	0	1	43	2	0	1	0	0	0	0	0	0	3	0	0	0	0	0	0	0	0	1	0	7	10	3	1	2	1	6	8	2	8	9	1	-1	1	2
4	814	26	1	0	1	73	4	0	0	0	0	0	0	0	0	1	0	0	0	0	0	0	0	0	1	0	6	9	3	2	2	0	4	7	3	6	8	2	0	1	1
4	815	28.2	1	0	1	99	9	0	0	1	0	0	0	0	0	0	0	0	0	0	1	0	0	0	0	5	6	9	3	2	2	0	4	7	3	6	8	2	0	1	1
4	816	29.1	1	0	1	62	3	0	0	0	0	0	0	0	0	0	1	0	0	0	0	0	0	0	0	1	1	4	3	-2	1	3	3	3	0	3	3	0	-2	1	3
4	817	34.1	1	0	1	25	1	1	0	0	0	0	0	0	1	0	0	0	1	0	0	0	0	0	0	2	-1	3	4	-1	0	1	0	3	3	0	3	3	-1	0	1
4	818	35	1	0	1	24	1	1	0	1	0	0	0	0	0	3	0	0	0	0	1	0	0	0	0	5	0	3	3	1	1	0	-1	2	3	-1	2	3	1	1	0
4	819	36.2	1	0	1	47	2	0	0	1	0	0	0	0	0	0	0	0	0	0	0	0	0	0	1	0	0	3	3	1	1	0	-1	2	3	-2	1	3	2	2	0
4	820	38.3	1	0	1	57	3	0	1	0	0	0	0	0	0	0	0	0	0	0	0	0	0	0	1	0	1	4	3	1	1	0	0	3	3	-2	1	3	3	3	0
4	821	40.2	1	0	1	58	3	0	1	0	0	0	0	0	0	1	1	0	0	0	0	0	0	0	0	1	0	4	4	1	2	1	-1	2	3	1	3	2	-1	1	2
4	822	42	1	0	1	22	1	1	0	1	0	0	0	0	0	1	0	0	0	0	1	0	0	0	0	5	2	5	3	2	3	1	0	2	2	1	3	2	1	2	1
4	823	44	1	0	1	14	0	1	0	0	0	0	0	0	0	0	0	0	0	0	0	0	0	0	1	0	-1	3	4	-1	1	2	0	2	2	-1	2	3	0	1	1
4	824	45.1	1	0	1	54	3	0	0	0	1	0	0	0	0	0	1	0	0	0	0	0	0	0	0	1	2	5	3	0	2	2	2	3	1	2	4	2	0	1	1
4	825	48	1	0	1	13	0	1	0	0	0	0	0	0	0	0	0	0	1	0	0	0	0	0	0	2	-2	3	5	-2	1	3	0	2	2	0	3	3	-2	0	2
4	826	49.2	1	0	1	22	1	1	0	0	0	0	0	0	1	0	0	0	1	0	0	0	0	0	0	2	3	5	2	0	1	1	3	4	1	0	2	2	3	3	0
4	827	53.3	1	0	1	13	0	1	0	0	0	0	0	0	0	3	0	0	1	0	0	0	0	0	0	2	6	7	1	4	4	0	2	3	1	2	3	1	4	4	0
4	828	58.1	0	1	1	16	0	1	0	0	0	0	0	0	0	0	0	0	1	0	0	0	0	0	0	2	-1	4	5	-1	2	3	0	2	2	0	2	2	-1	2	3
4	829	61.5	1	0	1	14	0	1	0	0	0	0	0	0	0	0	1	0	0	0	0	0	0	0	0	1	0	7	7	-2	2	4	2	5	3	0	3	3	0	4	4
4	830	64.2	1	0	1	53	3	0	0	0	0	1	0	0	0	0	1	0	0	0	0	0	0	0	0	1	0	7	7	-2	2	4	2	5	3	0	3	3	0	4	4
4	831	63.2	1	0	1	68	4	0	1	0	0	0	0	0	0	0	0	0	1	0	0	0	0	0	0	2	-1	6	7	-2	2	4	1	4	3	0	2	2	-1	4	5
4	832	65.2	1	0	1	12	0	1	0	0	0	0	0	0	0	1	0	0	1	0	0	0	0	0	0	2	3	8	5	0	2	2	3	6	3	1	3	2	2	5	3
4	833	66.2	1	0	1	57	3	0	0	0	1	0	0	0	0	0	1	0	0	0	0	0	0	0	0	1	3	8	5	0	2	2	3	6	3	1	3	2	2	5	3
4	834	68.3	1	0	1	17	0	1	0	0	0	0	0	0	0	0	0	0	1	0	0	0	0	0	0	2	5	9	4	0	2	2	5	7	2	1	3	2	4	6	2
4	835	69.1	1	1	3	40	2	0	0	0	0	0	0	1	0	0	1	0	0	0	0	0	0	0	0	1	-2	5	7	1	2	1	-3	3	6	1	3	2	-3	2	5
4	836	75	0	1	1	14	0	1	0	0	0	0	0	0	0	2	0	0	1	0	0	0	0	0	0	2	4	7	3	3	3	0	1	4	3	4	5	1	0	2	2
4	837	76.2	1	0	1	12	0	1	0	0	0	0	0	0	0	0	0	0	1	0	0	0	0	0	0	2	2	6	4	1	2	1	1	4	3	5	6	1	-3	0	3
4	838	77	1	1	2	45	2	0	0	0	0	0	0	1	0	0	0	0	0	0	0	1	0	0	0	6	-3	3	6	-2	1	3	-1	2	3	-2	2	4	-1	1	2
4	839	102.3	1	0	1	73	4	0	1	0	0	0	0	0	0	2	1	0	0	0	0	0	0	0	0	1	-3	3	6	-2	1	3	-1	2	3	-2	2	4	-1	1	2
4	840	102.5	1	0	1	17	0	1	0	0	0	0	0	0	0	1	1	0	0	0	0	0	0	0	0	1	-2	4	6	-2	1	3	0	3	3	-2	2	4	0	2	2
4	841	103	0	1	1	99	9	0	0	0	0	0	0	0	0	0	0	0	0	1	0	0	0	0	0	3	2	5	3	2	3	1	0	2	2	-3	0	3	5	5	0
4	842	105	0	1	1	65	3	0	0	0	0	0	0	0	1	0	0	0	0	0	0	0	1	0	0	7	3	6	3	2	3	1	1	3	2	0	2	2	3	4	1
4	843	107	1	0	1	61	3	0	0	0	0	0	0	0	1	3	1	0	0	0	0	0	0	0	0	1	6	9	3	5	6	1	1	3	2	5	5	0	1	4	3
4	844	109.2	0	1	1	43	2	0	0	0	0	0	0	0	1	3	0	0	0	0	0	0	0	1	0	8	2	7	5	1	4	3	1	3	2	5	5	0	-3	2	5
4	845	110	1	0	1	17	0	1	0	0	0	0	0	0	0	3	1	0	0	0	0	0	0	0	0	1	-9	0	9	-6	0	6	-3	0	3	-5	0	5	-4	0	4
4	846	113.3	1	0	1	12	0	1	0	0	0	0	0	0	0	0	1	0	0	0	0	0	0	0	0	1	0	2	2	-1	0	1	1	2	1	1	1	0	-1	1	2
4	847	115.1	1	0	1	58	3	0	1	0	0	0	0	0	0	0	1	0	0	0	0	0	0	0	0	1	1	3	2	-1	0	1	2	3	1	1	1	0	0	2	2
4	848	116	0	1	1	14	0	1	0	0	0	0	0	0	0	1	0	0	0	1	0	0	0	0	0	3	3	4	1	1	1	0	2	3	1	1	1	0	2	3	1
4	849	117.1	1	0	2	27	1	1	0	1	0	0	0	1	0	0	0	0	0	0	1	0	0	0	0	5	2	4	2	1	1	0	1	3	2	-1	0	1	3	4	1
4	850	118.3	1	0	1	86	5	0	0	0	0	0	0	0	1	2	0	0	0	0	0	0	1	0	0	7	2	4	2	1	1	0	1	3	2	-1	0	1	3	4	1
4	851	120.2	1	0	1	38	2	0	0	0	0	0	0	0	1	3	1	0	0	0	0	0	0	0	0	1	-3	1	4	-1	0	1	-2	1	3	-1	0	1	-2	1	3
4	852	123.1	0	1	3	65	3	0	0	0	0	0	0	1	0	3	0	0	0	0	0	1	0	0	0	6	2	3	1	0	0	0	2	3	1	0	0	0	2	3	1
4	853	127	1	0	1	50	2	0	1	0	0	0	0	0	0	2	0	0	0	1	0	0	0	0	0	3	2	3	1	0	0	0	2	3	1	0	0	0	2	3	1
4	854	125.1	0	1	1	61	3	0	0	0	0	0	0	0	1	1	0	0	0	0	1	0	0	0	0	5	2	3	1	0	0	0	2	3	1	0	0	0	2	3	1
4	855	126.1	1	0	1	56	3	0	0	0	0	0	0	0	0	3	0	0	0	1	0	0	0	0	0	3	3	4	1	1	1	0	2	3	1	0	0	0	3	4	1
4	856	131.1	1	0	1	14	0	1	0	0	0	0	0	0	0	0	1	0	0	0	0	0	0	0	0	1	0	4	4	-1	0	1	1	4	3	3	3	0	-3	1	4
4	857	132.1	1	0	1	40	2	0	0	0	0	0	0	0	1	0	1	0	0	0	0	0	0	0	0	1	2	5	3	-1	0	1	3	5	2	3	3	0	-1	2	3
4	858	134.1	1	1	3	15	0	1	0	1	0	0	0	1	0	3	0	0	0	0	1	0	0	0	0	5	3	6	3	1	1	0	2	5	3	2	4	2	1	2	1
4	859	135.2	1	0	2	24	1	1	0	1	0	0	0	1	0	2	0	0	0	0	1	0	0	0	0	5	-2	4	6	-3	0	3	1	4	3	-2	3	5	0	1	1
4	860	138.1	1	0	3	99	9	0	0	0	0	0	0	1	0	2	0	0	0	0	1	0	0	0	0	5	4	6	2	2	3	1	2	3	1	0	1	1	4	5	1
4	861	141.2	0	1	1	46	2	0	0	0	0	0	0	0	0	2	0	0	0	0	0	0	0	0	1	0	4	6	2	2	3	1	2	3	1	0	1	1	4	5	1
4	862	142.2	0	1	1	13	0	1	0	0	0	0	0	0	0	0	0	0	0	1	0	0	0	0	0	3	-3	2	5	-2	1	3	-1	1	2	-1	0	1	-2	2	4
4	863	144.3	0	1	1	64	3	0	0	0	0	0	1	0	0	0	1	0	0	0	0	0	0	0	0	1	-4	2	6	-3	0	3	-1	2	3	0	1	1	-4	1	5
4	864	146.2	1	0	1	20	0	1	0	0	0	0	0	0	1	0	0	0	0	0	0	0	0	0	1	0	-1	3	4	-1	0	1	0	3	3	2	2	0	-3	1	4
4	865	148.1	1	0	1	30	1	1	0	0	0	0	0	0	1	3	0	0	1	0	0	0	0	0	0	2	-3	0	3	0	0	0	-3	0	3	-2	0	2	-1	0	1
4	866	150.2	1	0	1	56	3	0	1	0	0	0	0	0	0	3	1	0	0	0	0	0	0	0	0	1	3	4	1	1	1	0	2	3	1	1	2	1	2	2	0
4	867	153.1	1	0	1	45	2	0	0	1	0	0	0	0	0	1	1	0	0	0	0	0	0	0	0	1	1	3	2	1	1	0	0	2	2	1	2	1	0	1	1
4	868	154.2	1	0	1	39	2	0	1	0	0	0	0	0	0	0	1	0	0	0	0	0	0	0	0	1	1	3	2	1	1	0	0	2	2	1	2	1	0	1	1
4	869	157.1	0	1	1	35	1	1	0	0	0	0	0	0	1	1	1	0	0	0	0	0	0	0	0	1	-4	1	5	0	1	1	-4	0	4	-3	0	3	-1	1	2
4	870	159	1	0	1	14	0	1	0	0	0	0	0	0	0	3	0	0	1	0	0	0	0	0	0	2	-2	2	4	1	2	1	-3	0	3	-1	1	2	-1	1	2
4	871	161	1	1	2	19	0	1	0	0	0	0	0	1	1	0	1	0	0	0	0	0	0	0	0	1	-1	2	3	1	2	1	-2	0	2	-1	1	2	0	1	1
4	872	163	1	0	1	26	1	1	1	0	0	0	0	0	0	4	0	0	0	0	0	0	0	0	1	0	-1	2	3	1	2	1	-2	0	2	-1	1	2	0	1	1
4	873	162.1	0	1	1	39	2	0	0	0	0	0	0	0	0	1	1	0	0	0	0	0	0	0	0	1	2	4	2	3	3	0	-1	1	2	2	3	1	0	1	1
4	874	164	0	1	1	29	1	1	0	0	0	0	0	0	1	0	1	0	0	0	0	0	0	0	0	1	3	5	2	-1	1	2	4	4	0	3	4	1	0	1	1
4	875	166	1	0	1	99	9	0	0	0	0	0	0	0	0	3	0	0	0	0	1	0	0	0	0	5	0	5	5	2	3	1	-2	2	4	1	5	4	-1	0	1
4	876	169	1	0	1	14	0	1	0	0	0	0	0	0	0	0	1	0	0	0	0	0	0	0	0	1	-2	4	6	0	2	2	-2	2	4	-1	4	5	-1	0	1
4	877	170.3	1	1	2	52	3	0	0	1	0	0	0	1	0	0	0	0	1	0	0	0	0	0	0	2	-1	4	5	-1	0	1	0	4	4	0	3	3	-1	1	2
4	878	171.2	1	0	1	35	1	1	0	0	0	0	0	0	1	2	0	0	0	0	0	1	0	0	0	6	0	4	4	-1	0	1	1	4	3	0	3	3	0	1	1
4	879	172.1	1	0	1	43	2	0	0	0	0	0	1	0	0	3	0	0	0	0	0	0	0	1	0	8	-1	3	4	0	0	0	-1	3	4	-1	2	3	0	1	1
4	880	174.2	1	0	1	11	0	1	0	0	0	0	0	0	0	0	0	0	0	1	0	0	0	0	0	3	0	3	3	0	0	0	0	3	3	-1	1	2	1	2	1
4	881	176	1	0	1	72	4	0	0	0	0	0	0	0	0	0	0	1	0	0	0	0	0	0	0	4	2	5	3	0	1	1	2	4	2	1	3	2	1	2	1
4	882	202	1	0	1	99	9	0	0	0	0	0	1	0	0	0	1	0	0	0	0	0	0	0	0	1	2	5	3	0	1	1	2	4	2	1	3	2	1	2	1
4	883	201.1	1	0	1	55	3	0	0	0	0	0	0	0	0	0	0	1	0	0	0	0	0	0	0	4	1	5	4	1	2	1	0	3	3	3	5	2	-2	0	2
4	884	203.3	0	1	2	99	9	0	0	0	0	0	0	1	0	0	0	0	0	0	0	0	0	1	0	8	-2	3	5	1	2	1	-3	1	4	0	3	3	-2	0	2
4	885	204.1	1	1	2	26	1	1	0	0	0	0	0	1	1	2	0	0	0	0	0	0	1	0	0	7	3	6	3	0	2	2	3	4	1	0	3	3	3	3	0
4	886	207.1	1	0	1	67	4	0	1	0	0	0	0	0	0	4	1	0	0	0	0	0	0	0	0	1	0	4	4	-1	1	2	1	3	2	-2	1	3	2	3	1
4	887	208.1	1	0	1	50	2	0	0	1	0	0	0	0	0	1	0	0	0	0	0	1	0	0	0	6	-4	1	5	0	0	0	-4	1	5	-3	1	4	-1	0	1
4	888	213.2	1	0	1	13	0	1	0	0	0	0	0	0	0	0	1	0	0	0	0	0	0	0	0	1	4	4	0	1	1	0	3	3	0	2	2	0	2	2	0
4	889	217.3	1	0	1	78	4	0	1	0	0	0	0	0	0	0	0	0	1	0	0	0	0	0	0	2	-2	3	5	0	0	0	-2	3	5	-1	2	3	-1	1	2
4	890	224.1	1	0	1	26	1	1	0	0	0	1	0	0	0	1	0	1	0	0	0	0	0	0	0	4	2	3	1	1	1	0	1	2	1	2	2	0	0	1	1
4	891	225.2	1	0	1	14	0	1	0	0	0	0	0	0	0	0	0	0	0	0	0	0	0	0	1	0	2	4	2	0	1	1	2	3	1	2	3	1	0	1	1
4	892	227	1	0	1	61	3	0	1	0	0	0	0	0	0	0	1	0	0	0	0	0	0	0	0	1	-1	2	3	-1	0	1	0	2	2	0	2	2	-1	0	1
4	893	229.2	0	1	1	15	0	1	0	0	0	0	0	0	0	1	0	0	0	1	0	0	0	0	0	3	-1	2	3	-1	0	1	0	2	2	-2	1	3	1	1	0
4	894	234	0	1	1	15	0	1	0	0	0	0	0	0	0	0	0	0	1	0	0	0	0	0	0	2	2	4	2	2	2	0	0	2	2	1	2	1	1	2	1
4	895	236.3	1	0	1	56	3	0	1	0	0	0	0	0	0	0	0	0	0	0	0	0	0	0	1	0	3	4	1	2	2	0	1	2	1	0	1	1	3	3	0
4	896	240.2	1	0	1	13	0	1	0	0	0	0	0	0	0	1	0	0	1	0	0	0	0	0	0	2	4	5	1	2	2	0	2	3	1	1	2	1	3	3	0
4	897	242	1	0	1	14	0	1	0	0	0	0	0	0	0	0	0	0	0	0	0	0	0	0	1	0	3	4	1	2	2	0	1	2	1	0	1	1	3	3	0
4	898	241	1	0	1	13	0	1	0	0	0	0	0	0	0	0	0	0	1	0	0	0	0	0	0	2	8	8	0	4	4	0	4	4	0	5	5	0	3	3	0
4	899	243.1	1	0	1	36	2	0	0	0	0	0	0	0	1	0	0	0	1	0	0	0	0	0	0	2	-9	1	10	-4	0	4	-5	1	6	-5	1	6	-4	0	4
4	900	244	1	0	1	81	5	0	1	0	0	0	0	0	0	3	0	0	0	0	0	0	0	0	1	0	3	4	1	-1	0	1	4	4	0	3	4	1	0	0	0
4	901	246.2	1	0	1	34	1	1	1	0	0	0	0	0	0	1	1	0	0	0	0	0	0	0	0	1	1	5	4	2	2	0	-1	3	4	-1	3	4	2	2	0
4	902	251.3	0	1	1	62	3	0	1	0	0	0	0	0	0	1	0	0	1	0	0	0	0	0	0	2	1	5	4	2	2	0	-1	3	4	-1	3	4	2	2	0
4	903	253.5	1	0	1	50	2	0	0	0	0	0	0	0	1	1	1	0	0	0	0	0	0	0	0	1	4	5	1	0	1	1	4	4	0	3	4	1	1	1	0
4	904	258.3	1	0	1	55	3	0	1	0	0	0	0	0	0	3	0	0	0	0	0	0	1	0	0	7	0	3	3	-2	0	2	2	3	1	1	3	2	-1	0	1
4	905	259.1	0	1	1	99	9	0	0	0	0	0	0	0	1	1	0	0	0	0	0	0	0	0	1	0	-1	3	4	0	2	2	-1	1	2	0	3	3	-1	0	1
4	906	260.1	1	0	1	12	0	1	0	0	0	0	0	0	0	3	0	0	0	1	0	0	0	0	0	3	-1	3	4	1	2	1	-2	1	3	0	2	2	-1	1	2
4	907	264.3	1	0	1	26	1	1	0	0	0	0	0	0	1	0	0	0	0	1	0	0	0	0	0	3	-3	2	5	1	2	1	-4	0	4	0	2	2	-3	0	3
4	908	265.3	1	0	1	21	1	1	0	0	0	0	0	0	0	3	1	0	0	0	0	0	0	0	0	1	-1	2	3	1	2	1	-2	0	2	0	2	2	-1	0	1
4	909	267	1	1	3	70	4	0	0	0	0	0	0	1	0	0	0	0	0	0	1	0	0	0	0	5	-4	0	4	-1	0	1	-3	0	3	-3	0	3	-1	0	1
4	910	268	1	0	1	20	0	1	0	1	0	0	0	0	0	2	0	0	0	0	1	0	0	0	0	5	0	0	0	0	0	0	0	0	0	0	0	0	0	0	0
4	911	269	0	1	1	99	9	0	0	0	0	0	0	0	0	0	0	0	0	1	0	0	0	0	0	3	1	1	0	1	1	0	0	0	0	1	1	0	0	0	0
4	912	272	0	1	1	14	0	1	0	0	0	0	0	0	0	0	0	0	1	0	0	0	0	0	0	2	3	3	0	2	2	0	1	1	0	2	2	0	1	1	0
4	913	273.1	1	0	1	12	0	1	0	0	0	0	0	0	0	0	0	0	0	0	0	0	0	0	1	0	0	1	1	1	1	0	-1	0	1	1	1	0	-1	0	1
4	914	280	1	0	1	40	2	0	0	0	0	0	0	0	0	0	0	0	0	0	0	0	0	0	1	0	1	1	0	1	1	0	0	0	0	1	1	0	0	0	0
4	915	279.2	1	0	1	32	1	1	0	0	0	0	1	0	0	0	1	0	0	0	0	0	0	0	0	1	3	3	0	2	2	0	1	1	0	2	2	0	1	1	0
4	916	282.1	1	0	1	49	2	0	0	0	0	0	0	0	1	0	0	0	0	0	1	0	0	0	0	5	0	4	4	-1	1	2	1	3	2	2	3	1	-2	1	3
4	917	302.2	1	0	1	73	4	0	1	0	0	0	0	0	0	3	0	0	0	0	0	0	0	1	0	8	-1	5	6	1	3	2	-2	2	4	3	5	2	-4	0	4
4	918	304	1	0	1	16	0	1	0	0	0	0	0	0	0	1	1	0	0	0	0	0	0	0	0	1	0	9	9	-1	3	4	1	6	5	-4	4	8	4	5	1
4	919	306	1	0	1	51	3	0	1	0	0	0	0	0	0	0	0	0	1	0	0	0	0	0	0	2	0	3	3	-1	0	1	1	3	2	3	3	0	-3	0	3
4	920	311.1	1	0	1	44	2	0	0	0	0	1	0	0	0	1	0	1	0	0	0	0	0	0	0	4	0	3	3	1	1	0	-1	2	3	-2	1	3	2	2	0
4	921	313.3	1	0	1	39	2	0	0	0	0	0	0	0	1	0	0	1	0	0	0	0	0	0	0	4	5	6	1	2	2	0	3	4	1	3	3	0	2	3	1
4	922	316	1	0	1	14	0	1	0	0	0	0	0	0	0	3	0	0	1	0	0	0	0	0	0	2	1	4	3	2	2	0	-1	2	3	-1	1	2	2	3	1
4	923	317	0	1	1	45	2	0	1	0	0	0	0	0	0	0	1	0	0	0	0	0	0	0	0	1	0	5	5	-4	1	5	4	4	0	-1	2	3	1	3	2
4	924	318.2	1	0	1	34	1	1	0	0	0	1	0	0	1	1	0	1	0	0	0	0	0	0	0	4	0	5	5	1	2	1	-1	3	4	2	4	2	-2	1	3
4	925	319	1	0	1	99	9	0	1	0	0	0	0	0	0	3	0	0	0	0	0	0	0	0	1	0	-1	5	6	-1	1	2	0	4	4	3	5	2	-4	0	4
4	926	320.3	1	0	1	24	1	1	0	0	0	1	0	0	1	1	0	0	1	0	0	0	0	0	0	2	-2	5	7	0	2	2	-2	3	5	-1	3	4	-1	2	3
4	927	321.1	1	0	1	99	9	0	0	0	0	0	0	0	1	3	1	0	0	0	0	0	0	0	0	1	-2	4	6	-2	1	3	0	3	3	-4	1	5	2	3	1
4	928	322.2	1	0	1	35	1	1	0	1	0	0	0	0	0	3	0	0	1	0	0	0	0	0	0	2	1	7	6	1	3	2	0	4	4	-3	2	5	4	5	1
4	929	323.2	1	0	1	52	3	0	0	0	1	0	0	0	0	0	1	0	0	0	0	0	0	0	0	1	2	7	5	0	2	2	2	5	3	-1	3	4	3	4	1
4	930	324	1	0	1	46	2	0	0	0	0	0	0	0	1	0	0	0	1	0	0	0	0	0	0	2	-1	3	4	-3	0	3	2	3	1	-3	1	4	2	2	0
4	931	327.2	1	0	1	14	0	1	0	0	0	0	0	0	0	3	0	0	0	1	0	0	0	0	0	3	-1	3	4	-3	0	3	2	3	1	-3	1	4	2	2	0
4	932	326.2	1	0	2	51	3	0	0	0	0	1	0	1	0	0	1	0	0	0	0	0	0	0	0	1	2	3	1	1	1	0	1	2	1	2	2	0	0	1	1
4	933	328.3	1	0	1	54	3	0	0	0	0	1	0	0	0	2	1	0	0	0	0	0	0	0	0	1	1	4	3	0	1	1	1	3	2	-2	0	2	3	4	1
4	934	329.1	0	1	1	67	4	0	0	0	0	0	0	0	0	0	0	0	0	0	1	0	0	0	0	5	-5	3	8	0	2	2	-5	1	6	-5	2	7	0	1	1
4	935	333	0	1	1	35	1	1	0	0	0	0	0	0	1	0	0	0	1	0	0	0	0	0	0	2	3	3	0	2	2	0	1	1	0	1	1	0	2	2	0
4	936	336.1	1	1	2	16	0	1	0	0	0	0	0	1	0	3	0	0	0	0	0	1	0	0	0	6	3	3	0	2	2	0	1	1	0	1	1	0	2	2	0
4	937	337.2	1	0	1	99	9	0	0	0	0	1	0	0	0	2	1	0	0	0	0	0	0	0	0	1	4	4	0	3	3	0	1	1	0	1	1	0	3	3	0
4	938	338.3	1	0	1	52	3	0	0	0	0	0	1	0	0	0	0	1	0	0	0	0	0	0	0	4	2	3	1	1	2	1	1	1	0	-1	0	1	3	3	0
4	939	339	0	1	1	15	0	1	0	0	0	0	0	0	0	0	1	0	0	0	0	0	0	0	0	1	0	3	3	0	2	2	0	1	1	3	3	0	-3	0	3
4	940	342.1	0	1	1	39	2	0	0	0	0	0	0	0	1	0	0	0	1	0	0	0	0	0	0	2	-1	1	2	-1	0	1	0	1	1	0	1	1	-1	0	1
4	941	334	0	1	1	38	2	0	0	0	0	0	0	0	1	3	0	0	0	0	0	1	0	0	0	6	-1	1	2	-1	0	1	0	1	1	0	1	1	-1	0	1
4	942	345	1	0	1	14	0	1	0	0	0	0	0	0	0	3	1	0	0	0	0	0	0	0	0	1	2	3	1	1	1	0	1	2	1	1	2	1	1	1	0
4	943	346.3	1	0	1	52	3	0	0	0	1	0	0	0	0	0	1	0	0	0	0	0	0	0	0	1	-2	1	3	-1	0	1	-1	1	2	-1	1	2	-1	0	1
4	944	349.1	1	0	2	55	3	0	0	0	0	0	0	1	0	0	0	0	0	1	0	0	0	0	0	3	-2	1	3	-1	0	1	-1	1	2	-1	1	2	-1	0	1
4	945	348.2	1	0	1	63	3	0	1	0	0	0	0	0	0	2	0	0	0	0	0	0	0	0	1	0	5	5	0	2	2	0	3	3	0	4	4	0	1	1	0
4	946	351	1	0	1	30	1	1	0	0	0	0	0	0	1	1	0	0	0	1	0	0	0	0	0	3	0	3	3	1	2	1	-1	1	2	-1	2	3	1	1	0
4	947	356.2	1	0	1	13	0	1	0	0	0	0	0	0	0	3	0	0	1	0	0	0	0	0	0	2	-1	2	3	-1	1	2	0	1	1	0	2	2	-1	0	1
4	948	1354.3	0	1	2	11	0	1	0	0	0	0	0	1	0	0	0	0	1	0	0	0	0	0	0	2	-1	2	3	0	1	1	-1	1	2	-2	1	3	1	1	0
4	949	357	1	0	1	99	9	0	0	1	0	0	0	0	0	2	0	0	0	0	0	0	1	0	0	7	-3	0	3	-2	0	2	-1	0	1	-1	0	1	-2	0	2
4	950	359.2	1	0	3	22	1	1	0	0	0	0	0	1	0	0	0	0	0	0	0	1	0	0	0	6	0	2	2	-2	0	2	2	2	0	1	2	1	-1	0	1
4	951	360	1	0	1	22	1	1	0	0	0	0	0	0	0	2	0	0	0	0	1	0	0	0	0	5	1	3	2	-2	0	2	3	3	0	2	3	1	-1	0	1
4	952	361.1	0	1	1	11	0	1	0	0	0	0	0	0	0	0	1	0	0	0	0	0	0	0	0	1	6	7	1	0	1	1	6	6	0	4	4	0	2	3	1
4	953	362.1	1	0	1	35	1	1	1	0	0	0	0	0	0	0	1	0	0	0	0	0	0	0	0	1	4	6	2	1	1	0	3	5	2	0	2	2	4	4	0
4	954	364	1	1	2	55	3	0	0	0	0	0	0	1	0	1	1	0	0	1	0	0	0	0	0	3	-4	3	7	0	1	1	-4	2	6	-2	1	3	-2	2	4
4	955	365.2	1	0	1	53	3	0	0	0	0	0	0	0	0	2	1	0	0	0	0	0	0	0	0	1	-3	3	6	0	1	1	-3	2	5	-1	1	2	-2	2	4
4	956	366.1	1	0	1	33	1	1	0	0	0	0	0	0	0	0	1	0	0	0	0	0	0	0	0	1	0	2	2	0	1	1	0	1	1	1	2	1	-1	0	1
4	957	368.2	1	0	1	14	0	1	0	0	0	0	0	0	0	0	0	0	0	1	0	0	0	0	0	3	0	3	3	-2	0	2	2	3	1	1	3	2	-1	0	1
4	958	369.3	1	0	1	75	4	0	0	0	1	0	0	0	1	0	0	1	0	0	0	0	0	0	0	4	2	3	1	-1	0	1	3	3	0	2	3	1	0	0	0
4	959	370.1	0	0	1	99	9	0	0	0	0	0	0	0	0	3	0	0	0	0	0	0	0	0	1	0	7	8	1	1	2	1	6	6	0	3	4	1	4	4	0
4	960	371.1	0	1	1	36	2	0	0	0	0	0	0	0	1	0	0	0	0	1	0	0	0	0	0	3	5	8	3	2	2	0	3	6	3	1	4	3	4	4	0
4	961	372.2	1	0	1	14	0	1	0	0	0	0	0	0	0	3	0	0	0	0	0	0	0	0	1	0	1	3	2	3	3	0	-2	0	2	2	2	0	-1	1	2
4	962	374.3	1	0	1	99	9	0	0	0	0	0	0	0	0	0	0	0	0	0	1	0	0	0	0	5	-1	2	3	1	2	1	-2	0	2	0	1	1	-1	1	2
4	963	376.3	1	0	1	99	9	0	0	0	0	1	0	0	0	0	1	0	0	0	0	0	0	0	0	1	-1	2	3	-3	0	3	2	2	0	-2	0	2	1	2	1
4	964	379	1	0	1	45	2	0	0	0	0	0	0	0	0	0	0	0	0	1	0	0	0	0	0	3	1	3	2	-1	0	1	2	3	1	1	2	1	0	1	1
4	965	381	1	0	1	99	9	0	0	0	0	0	0	0	1	0	0	0	1	0	0	0	0	0	0	2	1	3	2	0	1	1	1	2	1	0	1	1	1	2	1
4	966	382.2	1	0	1	12	0	1	0	0	0	0	0	0	0	3	0	0	0	1	0	0	0	0	0	3	-2	0	2	-2	0	2	0	0	0	-1	0	1	-1	0	1
4	967	385.1	1	0	1	45	2	0	0	0	0	1	0	0	0	0	0	0	0	0	0	1	0	0	0	6	1	1	0	0	0	0	1	1	0	1	1	0	0	0	0
4	968	388	1	0	1	28	1	1	0	0	0	0	0	0	0	0	0	0	0	0	0	0	0	0	1	0	1	1	0	0	0	0	1	1	0	1	1	0	0	0	0
4	969	389	0	1	1	25	1	1	0	0	0	0	0	0	0	0	0	0	1	0	0	0	0	0	0	2	-4	0	4	-1	0	1	-3	0	3	-3	0	3	-1	0	1
4	970	408.2	1	0	1	59	3	0	0	1	0	0	0	0	0	0	0	0	1	0	0	0	0	0	0	2	1	1	0	0	0	0	1	1	0	0	0	0	1	1	0
4	971	409.1	1	0	6	99	9	0	0	0	0	0	1	1	1	0	0	0	0	0	0	0	0	0	1	0	-4	2	6	0	1	1	-4	1	5	-3	2	5	-1	0	1
4	972	410.2	1	0	1	99	9	0	0	0	0	0	0	0	1	4	0	0	0	0	0	0	0	0	1	0	-6	1	7	0	1	1	-6	0	6	-5	1	6	-1	0	1
4	973	411	1	0	1	50	2	0	0	0	0	0	0	0	1	3	0	1	0	0	0	0	0	0	0	4	-3	2	5	0	1	1	-3	1	4	-3	2	5	0	0	0
4	974	412.2	1	0	1	40	2	0	1	0	0	0	0	0	0	3	0	0	0	0	0	0	0	0	1	0	-3	2	5	0	1	1	-3	1	4	-3	2	5	0	0	0
4	975	412.6	1	0	1	75	4	0	0	0	0	0	0	0	0	1	0	0	0	0	0	0	0	0	1	0	-1	2	3	1	2	1	-2	0	2	-1	1	2	0	1	1
4	976	414.1	0	1	1	16	0	1	0	0	0	0	0	0	0	0	0	0	0	1	0	0	0	0	0	3	-1	2	3	0	2	2	-1	0	1	-1	1	2	0	1	1
4	977	420.1	1	0	1	30	1	1	0	0	0	0	0	0	1	0	1	0	0	0	0	0	0	0	0	1	2	4	2	0	1	1	2	3	1	2	4	2	0	0	0
4	978	423.5	1	0	1	99	9	0	0	0	0	0	0	0	0	3	0	1	0	0	0	0	0	0	0	4	-1	4	5	0	1	1	-1	3	4	-3	2	5	2	2	0
4	979	426.1	1	0	1	99	9	0	1	0	0	0	0	0	0	0	0	0	0	0	0	0	0	0	1	0	1	4	3	0	2	2	1	2	1	0	2	2	1	2	1
4	980	428.2	1	0	1	74	4	0	1	0	0	0	0	0	0	1	0	0	0	0	0	0	0	0	1	0	4	5	1	2	2	0	2	3	1	3	3	0	1	2	1
4	981	430.1	1	0	1	28	1	1	0	0	0	1	0	0	0	1	0	0	0	0	0	0	0	0	1	0	2	5	3	1	2	1	1	3	2	1	2	1	1	3	2
4	982	431.2	1	0	1	35	1	1	0	0	0	0	0	0	1	0	0	0	0	0	0	1	0	0	0	6	-2	2	4	-1	1	2	-1	1	2	1	2	1	-3	0	3
4	983	434	1	0	1	35	1	1	0	0	0	0	0	0	0	0	0	0	0	0	0	0	0	0	1	0	0	3	3	-1	0	1	1	3	2	1	2	1	-1	1	2
4	984	437.2	1	0	1	71	4	0	0	0	0	0	0	0	0	0	0	0	0	0	1	0	0	0	0	5	1	3	2	0	1	1	1	2	1	3	3	0	-2	0	2
4	985	438.3	1	0	1	13	0	1	0	0	0	0	0	0	0	0	0	0	0	1	0	0	0	0	0	3	6	9	3	4	5	1	2	4	2	1	4	3	5	5	0
4	986	443	1	0	1	59	3	0	0	0	0	0	0	0	1	3	0	0	0	0	0	0	0	0	1	0	1	3	2	1	1	0	0	2	2	0	1	1	1	2	1
4	987	448.3	1	0	1	79	4	0	0	0	0	0	0	0	0	0	1	0	0	0	0	0	0	0	0	1	0	2	2	0	0	0	0	2	2	0	1	1	0	1	1
4	988	449.2	1	0	1	15	0	1	0	0	0	0	0	0	0	0	0	0	0	0	1	0	0	0	0	5	1	3	2	0	0	0	1	3	2	0	1	1	1	2	1
4	989	450.2	1	0	1	85	5	0	0	0	0	0	0	0	0	0	0	0	0	0	1	0	0	0	0	5	0	2	2	0	0	0	0	2	2	-2	0	2	2	2	0
4	990	451	1	0	1	14	0	1	0	0	0	0	0	0	0	0	0	0	0	1	0	0	0	0	0	3	-1	1	2	1	1	0	-2	0	2	1	1	0	-2	0	2
4	991	454.2	1	0	1	49	2	0	0	0	0	0	1	0	0	0	1	0	0	0	0	0	0	0	0	1	1	2	1	1	1	0	0	1	1	2	2	0	-1	0	1
4	992	455.2	1	0	1	14	0	1	0	0	0	0	0	0	0	0	0	0	0	1	0	0	0	0	0	3	4	5	1	2	3	1	2	2	0	1	2	1	3	3	0
4	993	457	0	1	1	16	0	1	0	0	0	0	0	0	0	0	0	0	1	0	0	0	0	0	0	2	2	4	2	2	3	1	0	1	1	-1	1	2	3	3	0
4	994	458	1	0	1	41	2	0	0	0	0	0	0	0	1	3	0	1	0	0	0	0	0	0	0	4	2	4	2	2	3	1	0	1	1	-1	1	2	3	3	0
4	995	459	0	1	1	18	0	1	0	0	0	0	0	0	0	0	0	0	0	1	0	0	0	0	0	3	3	5	2	3	4	1	0	1	1	0	2	2	3	3	0
4	996	450.1	1	0	1	14	0	1	0	0	0	0	0	0	0	0	0	0	0	1	0	0	0	0	0	3	5	6	1	4	4	0	1	2	1	2	3	1	3	3	0
4	997	453.1	1	0	1	16	0	1	0	0	0	0	0	0	0	0	0	0	0	1	0	0	0	0	0	3	-1	2	3	1	1	0	-2	1	3	0	1	1	-1	1	2
4	998	457.2	1	0	1	29	1	1	0	0	0	1	0	0	0	0	0	1	0	0	0	0	0	0	0	4	-2	2	4	0	1	1	-2	1	3	-1	1	2	-1	1	2
4	999	460	0	1	1	13	0	1	0	0	0	0	0	0	0	0	0	0	0	1	0	0	0	0	0	3	-2	1	3	-1	0	1	-1	1	2	-2	0	2	0	1	1
4	1000	464	1	0	1	52	3	0	0	0	0	0	1	0	0	0	0	1	0	0	0	0	0	0	0	4	-3	2	5	0	2	2	-3	0	3	-2	1	3	-1	1	2
4	1001	464.6	1	0	1	12	0	1	0	0	0	0	0	0	0	0	0	0	0	1	0	0	0	0	0	3	4	6	2	1	3	2	3	3	0	4	5	1	0	1	1
4	1002	465	1	0	1	18	0	1	0	0	0	0	0	0	0	0	0	0	0	1	0	0	0	0	0	3	3	6	3	1	2	1	2	4	2	2	5	3	1	1	0
4	1003	468.2	1	0	1	43	2	0	0	1	0	0	0	0	1	3	0	0	1	0	0	0	0	0	0	2	-3	2	5	1	1	0	-4	1	5	-3	0	3	0	2	2
4	1004	470	0	1	1	14	0	1	0	0	0	0	0	0	0	0	0	0	1	0	0	0	0	0	0	2	-1	2	3	2	2	0	-3	0	3	1	1	0	-2	1	3
4	1005	472	1	0	1	99	9	0	0	0	0	0	0	0	0	0	0	0	0	0	0	1	0	0	0	6	-1	1	2	0	1	1	-1	0	1	1	1	0	-2	0	2
4	1006	474	1	0	1	46	2	0	0	0	0	0	0	0	1	3	0	0	0	0	0	1	0	0	0	6	0	0	0	0	0	0	0	0	0	0	0	0	0	0	0
4	1007	475.1	1	0	1	35	1	1	0	0	0	0	1	0	0	0	0	0	0	0	0	0	0	0	1	0	0	0	0	0	0	0	0	0	0	0	0	0	0	0	0
4	1008	476	1	1	2	15	0	1	0	0	0	0	0	1	0	2	0	0	1	0	0	0	0	0	0	2	0	0	0	0	0	0	0	0	0	0	0	0	0	0	0
4	1009	478.1	1	0	1	15	0	1	0	0	0	0	0	0	0	0	0	0	0	1	0	0	0	0	0	3	0	0	0	0	0	0	0	0	0	0	0	0	0	0	0
4	1010	479	1	0	1	71	4	0	0	0	0	0	0	0	1	3	0	0	0	1	0	0	0	0	0	3	0	0	0	0	0	0	0	0	0	0	0	0	0	0	0
4	1011	480.2	1	0	1	99	9	0	0	1	0	0	0	0	0	0	0	0	1	0	0	0	0	0	0	2	0	0	0	0	0	0	0	0	0	0	0	0	0	0	0
4	1012	481	0	1	1	14	0	1	0	0	0	0	0	0	0	0	0	0	1	0	0	0	0	0	0	2	1	1	0	0	0	0	1	1	0	0	0	0	1	1	0
4	1013	482.1	1	0	1	15	0	1	0	0	0	0	0	0	0	0	0	0	0	1	0	0	0	0	0	3	1	2	1	2	2	0	-1	0	1	0	0	0	1	2	1
4	1014	487.1	1	0	1	31	1	1	0	1	0	0	0	0	1	3	0	0	1	0	0	0	0	0	0	2	5	6	1	3	3	0	2	3	1	3	3	0	2	3	1
4	1015	491	1	0	1	16	0	1	0	0	0	0	0	0	0	0	0	0	0	1	0	0	0	0	0	3	-4	2	6	0	1	1	-4	1	5	-3	2	5	-1	0	1
4	1016	492	1	0	1	18	0	1	0	0	0	0	0	0	0	0	0	0	0	1	0	0	0	0	0	3	-1	3	4	0	1	1	-1	2	3	0	3	3	-1	0	1
4	1017	493	1	0	1	17	0	1	0	0	0	0	0	0	0	0	0	0	0	1	0	0	0	0	0	3	-2	2	4	0	1	1	-2	1	3	-1	1	2	-1	1	2
4	1018	495	1	0	1	14	0	1	0	0	0	0	0	0	0	0	1	0	0	0	0	0	0	0	0	1	-2	2	4	0	1	1	-2	1	3	-1	1	2	-1	1	2
4	1019	496	1	0	1	14	0	1	0	0	0	0	0	0	0	0	0	0	1	0	0	0	0	0	0	2	-5	0	5	-2	0	2	-3	0	3	-2	0	2	-3	0	3
4	1020	497.1	1	1	3	99	9	0	0	0	0	0	0	1	0	2	0	0	0	0	1	0	0	0	0	5	-2	0	2	-1	0	1	-1	0	1	-1	0	1	-1	0	1
4	1021	498	0	1	1	36	2	0	0	0	0	0	0	0	1	3	0	0	0	0	0	0	0	0	1	0	4	4	0	1	1	0	3	3	0	3	3	0	1	1	0
4	1022	499.6	1	0	1	16	0	1	0	0	0	0	0	0	0	0	0	0	1	0	0	0	0	0	0	2	-2	2	4	0	1	1	-2	1	3	-2	1	3	0	1	1
4	1023	501.3	1	0	1	53	3	0	0	0	0	1	0	0	0	0	0	1	0	0	0	0	0	0	0	4	1	4	3	2	3	1	-1	1	2	1	3	2	0	1	1
4	1024	502.2	1	0	1	45	2	0	0	1	0	0	0	0	0	0	0	0	1	0	0	0	0	0	0	2	1	4	3	2	3	1	-1	1	2	1	3	2	0	1	1
4	1025	504	1	0	1	38	2	0	0	0	0	0	0	0	1	3	1	0	0	0	0	0	0	0	0	1	1	3	2	2	3	1	-1	0	1	1	2	1	0	1	1
4	1026	506	0	1	1	14	0	1	0	0	0	0	0	0	0	0	0	0	0	1	0	0	0	0	0	3	-3	1	4	-2	1	3	-1	0	1	-3	0	3	0	1	1
4	1027	508	0	1	1	98	6	0	0	0	0	0	0	0	0	0	0	0	0	0	0	0	0	1	0	8	5	7	2	3	5	2	2	2	0	6	6	0	-1	1	2
4	1028	510	1	0	1	71	4	0	1	0	0	0	0	0	0	1	0	1	0	0	0	0	0	0	0	4	3	6	3	0	3	3	3	3	0	4	5	1	-1	1	2
4	1029	521	1	0	1	63	3	0	0	0	0	0	0	0	1	3	0	1	0	0	0	0	0	0	0	4	-6	2	8	-1	2	3	-5	0	5	-4	2	6	-2	0	2
4	1030	523	1	0	1	86	5	0	0	0	0	0	0	0	1	3	1	0	0	0	0	0	0	0	0	1	2	5	3	-1	2	3	3	3	0	0	3	3	2	2	0
4	1031	524.3	0	1	2	14	0	1	0	0	0	0	0	1	0	2	0	0	0	1	0	0	0	0	0	3	0	4	4	-1	2	3	1	2	1	-2	2	4	2	2	0
4	1032	525	1	0	1	87	5	0	0	0	0	0	0	0	1	3	1	0	0	0	0	0	0	0	0	1	0	4	4	-1	2	3	1	2	1	-2	2	4	2	2	0
4	1033	525.5	1	1	2	41	2	0	0	0	0	0	0	1	1	4	0	0	0	0	0	1	0	0	0	6	-2	3	5	-3	1	4	1	2	1	-4	1	5	2	2	0
4	1034	528	1	0	1	66	4	0	0	0	0	0	0	0	1	3	0	0	0	0	0	0	1	0	0	7	-4	1	5	-3	0	3	-1	1	2	-4	0	4	0	1	1
4	1035	529	1	0	1	78	4	0	0	0	0	0	0	0	1	3	1	0	0	0	0	0	0	0	0	1	-2	2	4	-2	0	2	0	2	2	-2	0	2	0	2	2
4	1036	1523.3	1	0	1	73	4	0	0	0	0	0	0	0	0	0	0	1	0	0	0	0	0	0	0	4	1	3	2	0	0	0	1	3	2	-1	0	1	2	3	1
4	1037	1526.1	1	0	1	13	0	1	0	0	0	0	0	0	0	0	0	0	1	0	0	0	0	0	0	2	1	4	3	1	1	0	0	3	3	1	2	1	0	2	2
4	1038	529	1	0	1	44	2	0	0	1	0	0	0	0	0	0	0	0	0	1	0	0	0	0	0	3	0	3	3	1	1	0	-1	2	3	1	2	1	-1	1	2
4	1039	528.3	1	0	1	99	9	0	0	0	0	0	0	0	1	3	0	1	0	0	0	0	0	0	0	4	2	4	2	2	2	0	0	2	2	1	2	1	1	2	1
4	1040	530.2	1	0	1	27	1	1	0	0	0	0	0	0	1	3	0	1	0	0	0	0	0	0	0	4	-4	2	6	-3	1	4	-1	1	2	-3	1	4	-1	1	2
4	1041	532.2	1	0	1	52	3	0	0	0	0	0	0	0	1	3	0	0	1	0	0	0	0	0	0	2	-4	2	6	-3	1	4	-1	1	2	-3	1	4	-1	1	2
4	1042	534.1	0	1	1	40	2	0	0	0	0	0	0	0	1	3	0	0	0	0	0	0	0	0	1	0	2	4	2	2	3	1	0	1	1	1	2	1	1	2	1
4	1043	535	1	0	1	60	3	0	0	0	0	0	0	0	1	3	1	0	0	0	0	0	0	0	0	1	3	5	2	2	3	1	1	2	1	1	2	1	2	3	1
4	1044	537.1	1	0	1	56	3	0	0	1	0	0	0	0	0	0	1	0	0	0	0	0	0	0	0	1	-1	4	5	-1	2	3	0	2	2	1	3	2	-2	1	3
4	1045	539.3	0	1	1	38	2	0	0	0	0	0	0	0	1	3	0	0	0	0	0	0	1	0	0	7	1	4	3	0	1	1	1	3	2	0	2	2	1	2	1
4	1046	542.2	1	0	1	18	0	1	0	0	0	0	0	0	1	3	0	0	0	0	0	0	0	0	1	0	3	7	4	1	2	1	2	5	3	1	3	2	2	4	2
4	1047	543.1	0	1	1	44	2	0	0	0	0	0	0	0	1	3	1	0	0	0	0	0	0	0	0	1	3	7	4	1	2	1	2	5	3	1	3	2	2	4	2
4	1048	544.2	1	0	1	35	1	1	0	0	0	1	0	0	0	0	0	0	1	0	0	0	0	0	0	2	3	7	4	0	1	1	3	6	3	3	4	1	0	3	3
4	1049	545.2	1	0	1	27	1	1	0	0	0	0	0	0	1	3	0	0	0	0	0	0	0	1	0	8	-1	5	6	-2	0	2	1	5	4	3	4	1	-4	1	5
4	1050	546	0	1	2	57	3	0	0	0	0	0	0	1	0	2	1	0	0	0	0	0	0	0	0	1	-3	4	7	-2	0	2	-1	4	5	3	4	1	-6	0	6
4	1051	547	1	0	1	55	3	0	0	0	0	0	0	0	0	0	0	0	0	0	0	0	0	0	1	0	3	6	3	2	2	0	1	4	3	2	5	3	1	1	0
4	1052	549	0	1	1	18	0	1	0	0	0	0	0	0	0	0	0	0	0	1	0	0	0	0	0	3	-6	0	6	-2	0	2	-4	0	4	-5	0	5	-1	0	1
4	1053	550	1	0	1	66	4	0	1	0	0	0	0	0	0	1	0	0	0	0	0	0	0	0	1	0	-6	0	6	-2	0	2	-4	0	4	-5	0	5	-1	0	1
4	1054	552	1	0	1	14	0	1	0	0	0	0	0	0	0	0	0	0	0	1	0	0	0	0	0	3	-2	2	4	0	1	1	-2	1	3	-2	1	3	0	1	1
4	1055	554	0	1	1	36	2	0	0	0	0	0	0	0	1	3	0	0	0	0	0	0	0	1	0	8	0	3	3	1	2	1	-1	1	2	-1	1	2	1	2	1
4	1056	555.2	1	0	1	60	3	0	1	0	0	0	0	0	1	4	0	0	1	0	0	0	0	0	0	2	2	5	3	2	3	1	0	2	2	0	2	2	2	3	1
4	1057	557.3	1	0	1	69	4	0	1	0	0	0	0	0	0	1	1	0	0	0	0	0	0	0	0	1	0	4	4	-2	1	3	2	3	1	0	2	2	0	2	2
4	1058	558	1	0	1	55	3	0	0	0	0	0	0	0	0	0	0	0	1	0	0	0	0	0	0	2	0	4	4	-1	1	2	1	3	2	1	3	2	-1	1	2
4	1059	559.1	0	1	1	14	0	1	0	0	0	0	0	0	0	0	0	0	0	1	0	0	0	0	0	3	1	4	3	-1	1	2	2	3	1	2	3	1	-1	1	2
4	1060	561.1	1	0	1	45	2	0	0	0	0	0	1	0	1	3	0	1	0	0	0	0	0	0	0	4	0	5	5	-2	1	3	2	4	2	0	2	2	0	3	3
4	1061	562.1	1	1	2	99	9	0	0	0	0	0	0	1	0	2	0	0	0	0	1	0	0	0	0	5	0	4	4	0	1	1	0	3	3	-2	1	3	2	3	1
4	1062	563.2	1	0	1	75	4	0	0	0	0	0	0	0	1	3	0	0	0	0	0	0	0	1	0	8	0	4	4	0	1	1	0	3	3	-2	1	3	2	3	1
4	1063	564.1	0	1	1	64	3	0	0	0	0	0	0	0	0	0	0	0	0	1	0	0	0	0	0	3	-2	3	5	-2	0	2	0	3	3	-2	1	3	0	2	2
4	1064	565	0	1	1	12	0	1	0	0	0	0	0	0	0	0	0	0	1	0	0	0	0	0	0	2	-3	2	5	0	1	1	-3	1	4	-1	1	2	-2	1	3
4	1065	567.2	1	0	1	35	1	1	0	0	0	0	1	0	0	0	1	0	0	0	0	0	0	0	0	1	1	3	2	0	1	1	1	2	1	0	1	1	1	2	1
4	1066	570	1	0	1	87	5	0	0	0	0	0	0	0	1	3	0	0	0	0	0	0	1	0	0	7	0	1	1	1	1	0	-1	0	1	0	1	1	0	0	0
4	1067	571.1	1	0	1	22	1	1	0	0	0	0	1	0	0	0	1	0	0	0	0	0	0	0	0	1	2	2	0	2	2	0	0	0	0	2	2	0	0	0	0
4	1068	601.3	1	0	1	72	4	0	0	0	0	0	0	0	1	3	0	0	0	0	1	0	0	0	0	5	3	7	4	-1	2	3	4	5	1	1	4	3	2	3	1
4	1069	602	0	1	1	55	3	0	0	0	0	0	0	0	1	3	0	0	1	0	0	0	0	0	0	2	5	9	4	0	3	3	5	6	1	3	6	3	2	3	1
4	1070	604.2	1	0	1	27	1	1	0	0	0	0	0	0	1	3	0	0	0	0	1	0	0	0	0	5	-1	0	1	0	0	0	-1	0	1	-1	0	1	0	0	0
4	1071	605.2	1	0	1	16	0	1	0	0	0	0	0	0	1	3	0	0	1	0	0	0	0	0	0	2	2	2	0	1	1	0	1	1	0	0	0	0	2	2	0
4	1072	606.2	1	0	1	35	1	1	0	0	0	0	0	0	0	0	0	0	0	1	0	0	0	0	0	3	4	4	0	3	3	0	1	1	0	1	1	0	3	3	0
4	1073	607.1	0	1	2	65	3	0	0	0	0	0	0	1	0	2	0	0	0	0	0	0	0	0	1	0	4	4	0	3	3	0	1	1	0	1	1	0	3	3	0
4	1074	609.1	0	1	1	15	0	1	0	0	0	0	0	0	0	0	0	0	1	0	0	0	0	0	0	2	-4	0	4	-3	0	3	-1	0	1	-1	0	1	-3	0	3
4	1075	611	0	1	2	15	0	1	0	0	0	0	0	1	0	2	0	0	1	0	0	0	0	0	0	2	-4	0	4	-3	0	3	-1	0	1	-1	0	1	-3	0	3
4	1076	612	1	0	1	15	0	1	0	0	0	0	0	0	0	0	1	0	0	0	0	0	0	0	0	1	-1	0	1	-1	0	1	0	0	0	0	0	0	-1	0	1
4	1077	613	1	0	1	83	5	0	1	0	0	0	0	0	0	1	0	0	0	0	0	0	0	1	0	8	0	1	1	-1	0	1	1	1	0	1	1	0	-1	0	1
4	1078	614	1	0	1	35	1	1	0	0	0	0	1	0	0	0	0	0	0	0	0	0	0	1	0	8	1	1	0	0	0	0	1	1	0	1	1	0	0	0	0
4	1079	616	1	0	1	15	0	1	0	0	0	0	0	0	0	0	0	0	1	0	0	0	0	0	0	2	1	2	1	0	0	0	1	2	1	-1	0	1	2	2	0
4	1080	617.1	0	1	1	14	0	1	0	0	0	0	0	0	0	0	0	0	1	0	0	0	0	0	0	2	-1	1	2	0	0	0	-1	1	2	-1	0	1	0	1	1
4	1081	621.1	1	0	1	99	9	0	1	0	0	0	0	0	0	1	0	0	0	0	0	0	0	0	1	0	2	3	1	1	1	0	1	2	1	1	1	0	1	2	1
4	1082	620.1	1	0	1	23	1	1	0	0	0	1	0	0	0	0	0	1	0	0	0	0	0	0	0	4	2	3	1	1	1	0	1	2	1	1	1	0	1	2	1
4	1083	623.1	0	1	1	39	2	0	0	0	0	0	0	0	1	3	0	0	0	0	0	0	0	0	1	0	-3	1	4	-2	0	2	-1	1	2	-1	0	1	-2	1	3
4	1084	626	1	1	2	70	4	0	0	0	0	0	0	1	0	2	0	0	0	0	0	0	0	1	0	8	2	4	2	3	3	0	-1	1	2	2	2	0	0	2	2
4	1085	624	1	1	3	65	3	0	0	0	0	0	0	1	0	2	0	0	0	0	0	1	0	0	0	6	-1	2	3	-2	0	2	1	2	1	-1	0	1	0	2	2
4	1086	625.1	1	0	1	99	9	0	0	1	0	0	0	0	1	3	0	0	0	0	0	0	0	0	1	0	2	4	2	3	3	0	-1	1	2	2	2	0	0	2	2
4	1087	629	0	1	1	14	0	1	0	0	0	0	0	0	0	0	0	0	1	0	0	0	0	0	0	2	-2	4	6	-3	1	4	1	3	2	0	3	3	-2	1	3
4	1088	630.2	1	0	1	48	2	0	0	0	0	0	0	0	0	0	1	0	0	0	0	0	0	0	0	1	-3	3	6	-1	1	2	-2	2	4	-2	2	4	-1	1	2
4	1089	632	1	0	1	55	3	0	0	0	0	0	0	0	1	3	0	1	0	0	0	0	0	0	0	4	1	5	4	0	1	1	1	4	3	1	4	3	0	1	1
4	1090	633.2	1	0	1	30	1	1	0	0	0	0	0	0	1	3	1	0	0	0	0	0	0	0	0	1	-1	4	5	1	2	1	-2	2	4	-2	3	5	1	1	0
4	1091	634	0	1	2	17	0	1	0	0	0	0	0	1	0	2	0	0	1	0	0	0	0	0	0	2	0	4	4	1	3	2	-1	1	2	-2	1	3	2	3	1
4	1092	635	0	1	1	20	0	1	0	0	0	0	0	0	0	0	0	0	0	1	0	0	0	0	0	3	-2	2	4	-2	1	3	0	1	1	-1	1	2	-1	1	2
4	1093	636	1	0	1	14	0	1	0	0	0	0	0	0	0	0	0	0	1	0	0	0	0	0	0	2	-2	2	4	-2	1	3	0	1	1	1	2	1	-3	0	3
4	1094	367.3	0	1	1	14	0	1	0	0	0	0	0	0	0	0	0	0	0	0	0	0	0	0	1	0	-1	2	3	0	2	2	-1	0	1	1	2	1	-2	0	2
4	1095	638	0	1	1	16	0	1	0	0	0	0	0	0	0	0	0	0	1	0	0	0	0	0	0	2	-1	2	3	0	2	2	-1	0	1	1	2	1	-2	0	2
4	1096	639.3	1	0	1	65	3	0	0	0	0	0	0	0	1	3	0	1	0	0	0	0	0	0	0	4	0	2	2	1	2	1	-1	0	1	1	2	1	-1	0	1
4	1097	641.2	1	0	1	13	0	1	0	0	0	0	0	0	0	0	0	0	0	1	0	0	0	0	0	3	-1	1	2	0	1	1	-1	0	1	-1	1	2	0	0	0
4	1098	642.1	0	1	1	39	2	0	0	0	0	0	0	0	1	3	0	0	0	0	0	0	0	0	1	0	1	2	1	-1	0	1	2	2	0	-1	0	1	2	2	0
4	1099	643.3	0	1	1	31	1	1	0	0	0	0	0	0	1	3	0	0	0	0	0	0	1	0	0	7	3	5	2	4	4	0	-1	1	2	3	3	0	0	2	2
4	1100	646	1	1	2	35	1	1	0	0	0	0	0	1	0	2	0	0	0	0	0	1	0	0	0	6	-1	4	5	1	3	2	-2	1	3	1	3	2	-2	1	3
4	1101	645.1	1	0	1	14	0	1	0	0	0	0	0	0	0	0	0	0	0	1	0	0	0	0	0	3	1	5	4	2	4	2	-1	1	2	1	3	2	0	2	2
4	1102	646.1	1	0	1	21	1	1	0	0	0	0	0	0	1	3	0	0	0	1	0	0	0	0	0	3	1	5	4	1	3	2	0	2	2	0	3	3	1	2	1
4	1103	648	1	0	1	14	0	1	0	0	0	0	0	0	0	0	0	0	1	0	0	0	0	0	0	2	-4	2	6	-3	1	4	-1	1	2	-3	1	4	-1	1	2
4	1104	649.1	0	1	1	35	1	1	0	0	0	0	0	0	0	0	0	0	0	1	0	0	0	0	0	3	2	3	1	2	3	1	0	0	0	2	2	0	0	1	1
4	1105	650	1	0	1	78	4	0	0	0	0	0	0	0	1	3	1	0	0	0	0	0	0	0	0	1	5	6	1	2	3	1	3	3	0	4	4	0	1	2	1
4	1106	651	0	1	1	13	0	1	0	0	0	0	0	0	0	0	0	0	1	0	0	0	0	0	0	2	5	6	1	2	3	1	3	3	0	4	4	0	1	2	1
4	1107	652	1	1	4	34	1	1	0	0	0	0	0	1	0	2	0	0	0	0	0	1	0	0	0	6	1	4	3	-2	1	3	3	3	0	0	2	2	1	2	1
4	1108	653.1	0	1	1	14	0	1	0	0	0	0	0	0	0	0	0	0	0	1	0	0	0	0	0	3	-3	2	5	-2	0	2	-1	2	3	-2	1	3	-1	1	2
4	1109	657.1	1	0	1	53	3	0	0	0	0	0	0	0	1	3	0	1	0	0	0	0	0	0	0	4	1	4	3	0	1	1	1	3	2	3	4	1	-2	0	2
4	1110	659.3	1	0	1	58	3	0	0	0	0	1	0	0	0	0	1	0	0	0	0	0	0	0	0	1	3	5	2	1	1	0	2	4	2	4	5	1	-1	0	1
4	1111	660.2	1	0	1	77	4	0	0	0	0	0	0	0	0	0	0	0	0	1	0	0	0	0	0	3	2	5	3	-1	0	1	3	5	2	0	3	3	2	2	0
4	1112	663	0	1	1	16	0	1	0	0	0	0	0	0	0	0	0	0	0	1	0	0	0	0	0	3	1	5	4	0	1	1	1	4	3	-2	2	4	3	3	0
4	1113	664	1	1	2	85	5	0	0	0	0	0	0	1	0	2	1	0	0	0	0	0	0	0	0	1	4	6	2	1	1	0	3	5	2	1	3	2	3	3	0
4	1114	666	1	0	1	40	2	0	0	0	0	0	0	0	1	3	1	0	0	0	0	0	0	0	0	1	-1	4	5	1	1	0	-2	3	5	0	3	3	-1	1	2
4	1115	665.2	0	1	2	75	4	0	0	0	0	0	0	1	0	2	0	0	0	1	0	0	0	0	0	3	-1	4	5	1	1	0	-2	3	5	0	3	3	-1	1	2
4	1116	667	1	0	1	99	9	0	0	0	0	0	0	0	0	0	0	0	0	1	0	0	0	0	0	3	-1	4	5	-1	0	1	0	4	4	0	2	2	-1	2	3
4	1117	668	1	0	1	13	0	1	0	0	0	0	0	0	0	0	0	0	1	0	0	0	0	0	0	2	-1	4	5	-1	0	1	0	4	4	0	2	2	-1	2	3
4	1118	670.1	0	1	1	14	0	1	0	0	0	0	0	0	0	0	0	0	1	0	0	0	0	0	0	2	-3	1	4	0	0	0	-3	1	4	-2	0	2	-1	1	2
4	1119	671.3	0	1	1	35	1	1	0	0	0	0	0	0	0	0	0	0	0	0	0	0	0	0	1	0	-3	1	4	0	0	0	-3	1	4	-2	0	2	-1	1	2
4	1120	674	0	1	1	13	0	1	0	0	0	0	0	0	0	0	0	0	1	0	0	0	0	0	0	2	-1	1	2	0	0	0	-1	1	2	0	1	1	-1	0	1
4	1121	677	1	0	1	99	9	0	0	0	0	0	0	0	0	0	0	0	0	1	0	0	0	0	0	3	4	5	1	4	4	0	0	1	1	1	2	1	3	3	0
4	1122	682.1	1	0	1	99	9	0	0	0	0	0	0	0	1	3	0	0	0	0	1	0	0	0	0	5	-3	2	5	-2	0	2	-1	2	3	-1	1	2	-2	1	3
4	1123	683.1	1	0	1	45	2	0	0	0	0	0	0	0	1	3	0	1	0	0	0	0	0	0	0	4	-2	2	4	-1	0	1	-1	2	3	-1	1	2	-1	1	2
4	1124	684	1	0	1	17	0	1	0	0	0	0	0	0	0	0	0	0	0	1	0	0	0	0	0	3	-2	2	4	-1	0	1	-1	2	3	-1	1	2	-1	1	2
4	1125	703	1	0	1	13	0	1	0	0	0	0	0	0	0	0	1	0	0	0	0	0	0	0	0	1	-4	2	6	0	1	1	-4	1	5	-1	2	3	-3	0	3
4	1126	705	1	0	1	17	0	1	0	0	0	0	0	0	0	0	0	0	0	1	0	0	0	0	0	3	-1	3	4	-2	0	2	1	3	2	-1	2	3	0	1	1
4	1127	706	1	0	1	15	0	1	0	0	0	0	0	0	0	0	0	0	1	0	0	0	0	0	0	2	0	2	2	-1	0	1	1	2	1	-1	1	2	1	1	0
4	1128	709.1	0	1	1	12	0	1	0	0	0	0	0	0	0	0	0	0	1	0	0	0	0	0	0	2	1	3	2	1	1	0	0	2	2	0	1	1	1	2	1
4	1129	708.2	1	0	1	13	0	1	0	0	0	0	0	0	0	0	0	0	0	1	0	0	0	0	0	3	1	3	2	1	1	0	0	2	2	0	1	1	1	2	1
4	1130	710	1	0	1	14	0	1	0	0	0	0	0	0	0	0	1	0	0	0	0	0	0	0	0	1	0	2	2	0	1	1	0	1	1	1	1	0	-1	1	2
4	1131	711.1	1	0	1	41	2	0	1	0	0	0	0	0	0	1	0	0	0	0	0	0	0	1	0	8	5	6	1	0	1	1	5	5	0	3	3	0	2	3	1
4	1132	713	0	1	1	28	1	1	0	0	0	0	0	0	1	3	1	0	0	0	0	0	0	0	0	1	4	6	2	1	2	1	3	4	1	2	3	1	2	3	1
4	1133	715.1	1	1	2	25	1	1	0	0	0	0	0	1	0	2	0	0	1	0	0	0	0	0	0	2	-3	3	6	-1	1	2	-2	2	4	0	3	3	-3	0	3
4	1134	717	1	0	1	58	3	0	0	0	0	0	1	0	1	3	0	0	0	0	0	0	0	0	1	0	0	1	1	1	1	0	-1	0	1	-1	0	1	1	1	0
4	1135	722	0	1	2	22	1	1	0	0	0	0	0	1	0	2	0	0	1	0	0	0	0	0	0	2	4	4	0	1	1	0	3	3	0	1	1	0	3	3	0
4	1136	720.2	0	1	2	15	0	1	0	0	0	0	0	1	0	2	0	0	1	0	0	0	0	0	0	2	4	4	0	1	1	0	3	3	0	1	1	0	3	3	0
4	1137	723	1	0	1	39	2	0	0	0	0	0	0	0	1	3	0	0	0	0	0	0	1	0	0	7	0	3	3	0	1	1	0	2	2	2	2	0	-2	1	3
4	1138	724.2	1	0	1	44	2	0	0	0	0	0	0	0	1	3	0	0	0	0	0	0	0	0	1	0	1	6	5	0	1	1	1	5	4	2	4	2	-1	2	3
4	1139	725.1	1	0	1	15	0	1	0	0	0	0	1	0	0	0	1	0	0	0	0	0	0	0	0	1	4	7	3	0	1	1	4	6	2	2	4	2	2	3	1
4	1140	726	1	0	1	15	0	1	0	0	0	0	0	0	0	0	0	0	1	0	0	0	0	0	0	2	1	5	4	-2	0	2	3	5	2	-1	2	3	2	3	1
4	1141	728.3	1	0	1	15	0	1	0	0	0	0	0	0	0	0	0	0	1	0	0	0	0	0	0	2	-1	6	7	1	2	1	-2	4	6	0	4	4	-1	2	3
4	1142	729.2	1	0	1	17	0	1	0	0	0	0	0	0	0	0	0	0	0	1	0	0	0	0	0	3	-1	1	2	0	0	0	-1	1	2	0	1	1	-1	0	1
4	1143	732.3	1	0	1	64	3	0	0	0	0	0	0	0	1	3	0	0	0	0	0	0	0	0	1	0	0	1	1	0	0	0	0	1	1	-1	0	1	1	1	0
4	1144	733.1	1	0	1	17	0	1	0	0	0	0	0	0	0	0	0	0	0	1	0	0	0	0	0	3	2	3	1	0	0	0	2	3	1	2	2	0	0	1	1
4	1145	734	1	0	1	25	1	1	0	0	0	0	0	0	0	0	0	0	1	0	0	0	0	0	0	2	5	5	0	1	1	0	4	4	0	4	4	0	1	1	0
4	1146	736.3	1	0	1	65	3	0	0	0	0	0	0	0	0	0	0	1	0	0	0	0	0	0	0	4	1	2	1	0	1	1	1	1	0	0	0	0	1	2	1
4	1147	737.2	0	1	1	11	0	1	0	0	0	0	0	0	0	0	0	0	1	0	0	0	0	0	0	2	-1	1	2	-1	0	1	0	1	1	0	0	0	-1	1	2
4	1148	738	1	0	1	68	4	0	0	0	0	0	0	0	1	3	0	0	1	0	0	0	0	0	0	2	1	2	1	0	0	0	1	2	1	0	0	0	1	2	1
4	1149	739.2	1	0	1	66	4	0	0	0	0	1	0	0	0	0	1	0	0	0	0	0	0	0	0	1	1	4	3	2	3	1	-1	1	2	1	1	0	0	3	3
4	1150	740.1	1	0	1	72	4	0	0	0	0	0	1	0	0	0	0	0	0	0	0	1	0	0	0	6	2	4	2	2	3	1	0	1	1	1	1	0	1	3	2
4	1151	741	1	0	1	14	0	1	0	0	0	0	0	0	0	0	0	0	1	0	0	0	0	0	0	2	0	3	3	0	2	2	0	1	1	-1	0	1	1	3	2
4	1152	742.3	1	1	2	35	1	1	1	0	0	0	0	1	1	4	0	0	0	0	0	0	1	0	0	7	2	6	4	1	4	3	1	2	1	2	3	1	0	3	3
4	1153	745	1	1	2	75	4	0	0	0	0	0	0	1	0	2	0	0	1	0	0	0	0	0	0	2	-2	2	4	-1	2	3	-1	0	1	1	2	1	-3	0	3
4	1154	744.2	1	0	1	27	1	1	1	0	0	0	0	0	0	1	0	0	0	0	0	1	0	0	0	6	-2	2	4	-1	2	3	-1	0	1	1	2	1	-3	0	3
4	1155	747.1	1	0	1	99	9	0	0	0	0	0	0	0	0	0	0	0	0	0	1	0	0	0	0	5	-2	0	2	-2	0	2	0	0	0	-2	0	2	0	0	0
4	1156	749.1	1	0	1	13	0	1	0	0	0	0	0	0	0	0	0	0	0	1	0	0	0	0	0	3	0	0	0	0	0	0	0	0	0	0	0	0	0	0	0
4	1157	750	1	1	2	35	1	1	0	0	0	0	0	1	0	2	0	0	0	0	0	1	0	0	0	6	2	2	0	2	2	0	0	0	0	0	0	0	2	2	0
4	1158	751.1	0	1	1	85	5	0	0	0	0	0	0	0	1	3	1	0	0	0	0	0	0	0	0	1	3	3	0	3	3	0	0	0	0	1	1	0	2	2	0
4	1159	752	1	0	1	25	1	1	0	0	0	0	0	0	0	0	0	0	0	0	0	0	0	1	0	8	3	3	0	3	3	0	0	0	0	1	1	0	2	2	0
4	1160	754	0	1	1	15	0	1	0	0	0	0	0	0	0	0	0	0	0	1	0	0	0	0	0	3	-1	2	3	-1	2	3	0	0	0	-1	0	1	0	2	2
4	1161	716	0	1	1	85	5	0	0	0	0	0	0	0	0	0	0	0	0	0	0	0	1	0	0	7	1	4	3	0	3	3	1	1	0	0	1	1	1	3	2
4	1162	757.1	1	0	1	78	4	0	1	0	0	0	0	0	0	1	0	0	0	0	0	0	0	1	0	8	1	5	4	-2	1	3	3	4	1	2	4	2	-1	1	2
4	1163	758	1	0	1	70	4	0	1	0	0	0	0	0	0	1	0	0	0	0	0	1	0	0	0	6	4	7	3	-1	1	2	5	6	1	4	6	2	0	1	1
4	1164	762	1	0	1	35	1	1	1	0	0	0	0	0	0	1	0	0	0	0	0	0	0	0	1	0	-3	5	8	1	2	1	-4	3	7	-4	3	7	1	2	1
4	1165	763.2	1	0	1	68	4	0	1	0	0	0	0	0	0	1	0	0	0	0	0	0	0	0	1	0	-3	4	7	1	2	1	-4	2	6	-2	3	5	-1	1	2
4	1166	765	1	1	2	55	3	0	0	0	0	0	0	1	0	2	0	0	0	0	0	1	0	0	0	6	-3	1	4	-2	0	2	-1	1	2	-1	0	1	-2	1	3
4	1167	767	1	0	1	72	4	0	0	0	0	0	0	0	1	3	1	0	0	0	0	0	0	0	0	1	3	3	0	1	1	0	2	2	0	3	3	0	0	0	0
4	1168	766.2	1	0	1	52	3	0	1	0	0	0	0	0	0	1	0	0	1	0	0	0	0	0	0	2	3	3	0	1	1	0	2	2	0	3	3	0	0	0	0
4	1169	768.2	1	0	1	99	9	0	0	1	0	0	0	0	0	0	1	0	0	0	0	0	0	0	0	1	5	5	0	2	2	0	3	3	0	4	4	0	1	1	0
4	1170	771	1	0	1	24	1	1	0	0	0	0	0	0	0	0	0	0	0	0	0	0	0	1	0	8	-1	2	3	0	1	1	-1	1	2	1	2	1	-2	0	2
4	1171	774.2	0	1	1	39	2	0	0	0	0	0	0	0	1	3	0	0	0	0	0	0	0	0	1	0	-1	1	2	1	1	0	-2	0	2	-1	0	1	0	1	1
4	1172	775.2	1	1	1	99	9	0	0	0	0	0	0	0	1	3	0	1	0	0	0	0	0	0	0	4	0	1	1	1	1	0	-1	0	1	-1	0	1	1	1	0
4	1173	776	1	0	1	14	0	1	0	0	0	0	0	0	0	0	0	0	0	0	0	0	0	0	1	0	0	1	1	0	1	1	0	0	0	0	0	0	0	1	1
4	1174	778.1	1	0	1	41	2	0	0	1	0	0	0	0	0	0	0	0	1	0	0	0	0	0	0	2	2	2	0	1	1	0	1	1	0	2	2	0	0	0	0
4	1175	779	0	1	1	60	3	0	0	0	0	0	0	0	0	0	0	0	0	0	1	0	0	0	0	5	3	3	0	1	1	0	2	2	0	2	2	0	1	1	0
4	1176	781.2	0	1	2	18	0	1	0	0	0	0	0	1	0	2	0	0	1	0	0	0	0	0	0	2	3	4	1	-1	0	1	4	4	0	2	3	1	1	1	0
4	1177	782	1	1	2	41	2	0	0	0	0	0	0	1	0	2	0	0	0	0	0	1	0	0	0	6	-1	2	3	-1	0	1	0	2	2	0	2	2	-1	0	1
4	1178	784	0	1	1	15	0	1	0	0	0	0	0	0	0	0	0	0	1	0	0	0	0	0	0	2	-1	1	2	1	1	0	-2	0	2	-1	1	2	0	0	0
4	1179	787	1	0	4	53	3	0	0	1	0	0	0	1	0	2	0	0	1	0	0	0	0	0	0	2	2	3	1	0	1	1	2	2	0	1	2	1	1	1	0
4	1180	788.2	0	1	1	55	3	0	1	0	0	0	0	0	0	1	1	0	0	0	0	0	0	0	0	1	-2	3	5	-1	1	2	-1	2	3	-3	1	4	1	2	1
4	1181	790.1	1	0	1	55	3	0	0	0	0	0	0	0	1	3	0	0	0	1	0	0	0	0	0	3	-2	3	5	-2	1	3	0	2	2	-5	0	5	3	3	0
4	1182	791.1	1	0	1	52	3	0	0	0	0	0	0	0	0	0	0	0	0	1	0	0	0	0	0	3	-3	1	4	-2	0	2	-1	1	2	0	1	1	-3	0	3
4	1183	792.3	1	0	1	39	2	0	0	0	0	0	0	0	1	3	0	0	0	0	0	0	0	0	1	0	2	4	2	0	1	1	2	3	1	2	3	1	0	1	1
4	1184	793	1	0	1	76	4	0	0	0	0	0	0	0	1	3	0	0	1	0	0	0	0	0	0	2	3	5	2	0	1	1	3	4	1	2	3	1	1	2	1
4	1185	795.2	1	1	5	37	2	0	0	0	0	0	0	1	0	2	0	0	0	0	0	1	0	0	0	6	3	3	0	0	0	0	3	3	0	3	3	0	0	0	0
4	1186	796	1	0	1	14	0	1	0	0	0	0	0	0	0	0	0	0	0	1	0	0	0	0	0	3	3	3	0	0	0	0	3	3	0	3	3	0	0	0	0
4	1187	797	1	1	3	30	1	1	0	0	0	0	0	1	0	2	0	0	0	0	0	1	0	0	0	6	3	3	0	0	0	0	3	3	0	3	3	0	0	0	0
4	1188	799	1	1	2	20	0	1	0	0	0	0	0	1	0	2	0	0	0	1	0	0	0	0	0	3	-1	1	2	0	0	0	-1	1	2	-1	0	1	0	1	1
4	1189	801	1	0	1	28	1	1	0	0	0	0	0	0	0	0	0	0	0	0	0	0	0	1	0	8	1	2	1	0	1	1	1	1	0	2	2	0	-1	0	1
4	1190	802	1	1	3	20	0	1	0	0	0	0	0	1	0	2	0	0	0	0	0	1	0	0	0	6	0	2	2	1	2	1	-1	0	1	-1	1	2	1	1	0
4	1191	803.2	1	0	1	30	1	1	0	0	0	0	0	0	0	0	0	0	0	0	0	1	0	0	0	6	4	5	1	2	2	0	2	3	1	3	4	1	1	1	0
4	1192	805.1	1	0	1	24	1	1	0	0	0	0	0	0	1	3	0	1	0	0	0	0	0	0	0	4	-2	3	5	-2	0	2	0	3	3	-4	0	4	2	3	1
4	1193	809.3	1	0	1	14	0	1	0	0	0	0	0	0	0	0	0	0	0	0	0	0	0	0	1	0	0	2	2	1	1	0	-1	1	2	1	1	0	-1	1	2
4	1194	810.2	1	0	1	61	3	0	0	1	0	0	0	0	0	0	0	0	0	0	0	0	0	0	1	0	2	3	1	1	1	0	1	2	1	1	2	1	1	1	0
4	1195	812.1	1	0	1	14	0	1	0	0	0	0	0	0	0	0	0	0	0	1	0	0	0	0	0	3	0	2	2	0	1	1	0	1	1	0	1	1	0	1	1
4	1196	813.3	0	1	1	36	2	0	0	0	0	0	0	0	1	3	1	0	0	0	0	0	0	0	0	1	0	1	1	1	1	0	-1	0	1	1	1	0	-1	0	1
4	1197	814.2	0	1	1	20	0	1	0	0	0	0	0	0	0	0	0	0	1	0	0	0	0	0	0	2	1	2	1	-1	0	1	2	2	0	1	2	1	0	0	0
4	1198	815	1	0	1	63	3	0	1	0	0	0	0	0	0	1	1	0	0	0	0	0	0	0	0	1	3	3	0	1	1	0	2	2	0	1	1	0	2	2	0
4	1199	816.3	1	0	1	18	0	1	0	0	0	0	0	0	1	3	0	0	0	0	0	0	0	0	1	0	0	2	2	-1	0	1	1	2	1	2	2	0	-2	0	2
4	1200	820.3	1	0	1	28	1	1	0	0	0	1	0	0	1	3	0	0	0	0	0	0	0	0	1	0	-4	1	5	0	0	0	-4	1	5	-2	1	3	-2	0	2
4	1201	821.3	1	0	1	42	2	0	0	0	0	0	0	0	1	3	0	0	0	0	0	0	0	0	1	0	0	1	1	0	0	0	0	1	1	0	1	1	0	0	0
4	1202	827.1	1	1	3	25	1	1	0	0	0	0	0	1	0	2	0	0	0	0	0	1	0	0	0	6	-1	2	3	-1	0	1	0	2	2	-1	2	3	0	0	0
4	1203	828.1	0	1	1	17	0	1	0	0	0	0	0	0	0	0	0	0	0	0	0	0	0	0	1	0	-2	1	3	1	1	0	-3	0	3	-2	1	3	0	0	0
4	1204	831.3	1	0	1	36	2	0	0	0	0	1	0	0	0	0	0	1	0	0	0	0	0	0	0	4	3	3	0	0	0	0	3	3	0	2	2	0	1	1	0
4	1205	834	0	1	1	18	0	1	0	0	0	0	0	0	0	0	0	0	0	1	0	0	0	0	0	3	2	4	2	1	2	1	1	2	1	0	2	2	2	2	0
